# Supplementary material for: Relationship between synthesis method–crystal structure–melting properties in co­crystals: the case of caffeine–citric acid
Source: Acta Crystallogr C Struct Chem. 2024 May 7;80(Pt 6):221–9. doi: 10.1107/S205322962400319X (PMC11150877; doi:10.1107/S205322962400319X)
Supplement: Supplementary file 1 [file c-80-00221-sup1.cif]

##############################################################################
#                                                                            #
# This CIF contains the data in a paper accepted for publication in          #
# Acta Crystallographica Section C. It conforms to the requirements of       #
# Notes for Authors for Acta Crystallographica Section C, and has been       #
# peer reviewed under the auspices of the IUCr Commission on Journals.       #
#                                                                            #
# Full details of the Crystallographic Information File format               #
# are given in the paper "The Crystallographic Information File (CIF):       #
# a New Standard Archive File for Crystallography" by S. R. Hall, F. H.      #
# Allen and I. D. Brown [Acta Cryst. (1991), A47, 655-685].                  #
#                                                                            #
# The current version of the core CIF dictionary is obtainable from          #
# ftp://ftp.iucr.org/pub/cif_core.dic.                                       #
#                                                                            #
# Software is freely available for graphical display of the structure(s)     #
# in this CIF. For information consult the CIF software page                 #
# http://www.iucr.org/resources/cif/software.                                #
#                                                                            #
# This file may be used for bona fide research purposes within the           #
# scientific community so long as proper attribution is given to the journal # 
# article from which it was obtained.                                        #
#                                                                            #
##############################################################################
data_global
_audit_creation_method     'Jana2020 Version : 11/03/2021'
_journal_date_recd_electronic     2023-05-15
_journal_date_accepted     2024-04-13
_journal_name_full     'Acta Crystallographica, Section C'
_journal_year     2024
_journal_volume     80
_journal_issue      6
_journal_page_first     221
_journal_page_last     229
_journal_paper_category     FA
_journal_paper_doi     10.1107/S205322962400319X
_journal_coeditor_code     FP3096
_publ_contact_author_name     'Mathieu Guerain'
_publ_contact_author_address
;
Universit\'e Lille
CNRS
INRA
ENSCL
UMR 8207 -- UMET -- Unit\'e Mat\'eriaux et Transformations
F-59650 Villeneuve d'Ascq
France
;
_publ_contact_author_email     mathieu.guerain@univ-lille.fr
_publ_contact_author_fax     ?
_publ_contact_author_phone     ?
_publ_section_title
;
Relationship between synthesis method--crystal structure--melting properties in
cocrystals: the case of caffeine--citric acid
;
_publ_section_title_footnote     .
loop_
    _publ_author_name
    _publ_author_footnote
    _publ_author_address
    'Guerain, Mathieu' .
;
Universit\'e Lille
CNRS
INRA
ENSCL
UMR 8207 -- UMET -- Unit\'e Mat\'eriaux et Transformations
F-59650 Villeneuve d'Ascq
France
;
    'Chevreau, Hubert' .
;
Synchrotron SOLEIL,
L'Orme des Merisiers
Saint-Aubin
BP 48
91192 Gif-sur-Yvette
France
;
    'Guinet, Yannick' .
;
Universit\'e Lille
CNRS
INRA
ENSCL
UMR 8207 -- UMET -- Unit\'e Mat\'eriaux et Transformations
F-59650 Villeneuve d'Ascq
France
;
    'Paccou, Laurent' .
;
Universit\'e Lille
CNRS
INRA
ENSCL
UMR 8207 -- UMET -- Unit\'e Mat\'eriaux et Transformations
F-59650 Villeneuve d'Ascq
France
;
    'Elka\"im, Erik' .
;
Synchrotron SOLEIL,
L'Orme des Merisiers
Saint-Aubin
BP 48
91192 Gif-sur-Yvette
France
;
    'H\'edoux, Alain' .
;
Universit\'e Lille
CNRS
INRA
ENSCL
UMR 8207 -- UMET -- Unit\'e Mat\'eriaux et Transformations
F-59650 Villeneuve d'Ascq
France
;
_publ_section_synopsis
;
A new polymorphic form of the caffeine--citric acid cocrystal, solved by powder
X-ray diffraction thanks to synchrotron experiments, was compared with the
already known forms. The analysis of the hydrogen bonding indicates that the
cocrystal obtained here is less stable than the cocrystals already identified
in the literature.
;
data_I
_pd_block_diffractogram_id     ?
_chemical_name_systematic
;\
1,3,7-Trimethyl-2,3,6,7-tetrahydro-1<i>H</i>-purine-2,6-dione--\
2-hydroxypropane-1,2,3-tricarboxylic acid
;
_chemical_name_common
;
Caffeine--citric acid (1/1)
;
_chemical_formula_moiety     'C8 H10 N4 O2, C6 H8 O7'
_chemical_formula_sum     'C14 H18 N4 O9'
_chemical_formula_structural     ?
_chemical_formula_analytical     ?
_chemical_formula_iupac     'C8 H10 N4 O2, C6 H8 O7'
_chemical_formula_weight     386.3
_chemical_melting_point     408
_chemical_compound_source     ?
_chemical_absolute_configuration     .
_symmetry_cell_setting     triclinic
_symmetry_space_group_name_H-M     'P -1'
_symmetry_space_group_name_Hall     '-P 1'
loop_
    _space_group_symop_id
    _space_group_symop_operation_xyz
    1 x,y,z
    2 -x,-y,-z
_cell_length_a     14.6803(3)
_cell_length_b     8.8743(2)
_cell_length_c     6.9537(7)
_cell_angle_alpha     106.92210(10)
_cell_angle_beta     96.3040(10)
_cell_angle_gamma     97.550(10)
_cell_volume     848.639(2)
_cell_formula_units_Z     2
_cell_measurement_temperature     293
_cell_special_details     ?
_exptl_crystal_density_diffrn     1.5118
_exptl_crystal_density_meas     ?
_exptl_crystal_density_method     ?
_exptl_crystal_F_000     404
_pd_char_colour     white
_pd_char_particle_morphology     ?
loop_
    _exptl_crystal_face_index_h
    _exptl_crystal_face_index_k
    _exptl_crystal_face_index_l
    _exptl_crystal_face_perp_dist
    ? ? ? ?
_exptl_absorpt_coefficient_mu     0.128
_exptl_absorpt_correction_type     ?
_exptl_absorpt_process_details     ?
_exptl_absorpt_correction_T_min     ?
_exptl_absorpt_correction_T_max     ?
_exptl_special_details     ?
_diffrn_ambient_temperature     293
_diffrn_source     synchrotron
_diffrn_radiation_type     synchrotron
_diffrn_radiation_wavelength     0.7289
_diffrn_radiation_monochromator     ?
_diffrn_measurement_device_type     synchrotron
_diffrn_measurement_device     synchrotron
_diffrn_detector     ?
_pd_instr_location     ?
_diffrn_radiation_probe     x-ray
loop_
    _refln_index_h
    _refln_index_k
    _refln_index_l
    _refln_observed_status
    _refln_F_squared_meas
    _refln_F_squared_calc
    _refln_d_spacing
    ? ? ? ? ? ? ?
_pd_meas_2theta_range_min     2.500
_pd_meas_2theta_range_max     49.996
_pd_meas_2theta_range_inc     0.004
_pd_meas_number_of_points     11875
_pd_meas_scan_method     ?
_pd_meas_special_details     ?
_refine_special_details     ?
_refine_ls_R_factor_all     0.1450
_refine_ls_R_factor_gt     0.1266
_refine_ls_wR_factor_all     0.1366
_refine_ls_wR_factor_gt     0.1318
_refine_ls_goodness_of_fit_all     5.3094
_refine_ls_restrained_S_all     ?
_refine_ls_restrained_S_gt     ?
_refine_ls_number_parameters     15
_refine_ls_number_restraints     0
_refine_ls_number_constraints     0
_refine_ls_hydrogen_treatment     constr
_refine_ls_weighting_scheme     sigma
_refine_ls_weighting_details     ?
_refine_ls_shift/su_max     0.13
_refine_ls_shift/su_mean     0.05
_refine_diff_density_max     ?
_refine_diff_density_min     ?
_refine_ls_extinction_method     ?
_refine_ls_extinction_coef     ?
_refine_ls_extinction_expression     ?
loop_
    _atom_type_symbol
    _atom_type_scat_dispersion_real
    _atom_type_scat_dispersion_imag
    _atom_type_scat_source
    C 0.0037 0.0018 'International Tables Vol C tables 4.2.6.8 and 6.1.1.1'
    H 0.0000 0.0000 'International Tables Vol C tables 4.2.6.8 and 6.1.1.1'
    N 0.0071 0.0036 'International Tables Vol C tables 4.2.6.8 and 6.1.1.1'
    O 0.0121 0.0066 'International Tables Vol C tables 4.2.6.8 and 6.1.1.1'
_computing_data_collection     ?
_computing_cell_refinement     ?
_computing_data_reduction     ?
_computing_structure_solution     ?
_computing_structure_refinement     ?
_computing_molecular_graphics     ?
_computing_publication_material     ?
loop_
    _restr_distance_atom_site_label_1
    _restr_distance_site_symmetry_1
    _restr_distance_atom_site_label_2
    _restr_distance_site_symmetry_2
    _restr_distance_target
    _restr_distance_target_weight_param
    ? ? ? ? ? ?
loop_
    _restr_angle_atom_site_label_1
    _restr_angle_site_symmetry_1
    _restr_angle_atom_site_label_2
    _restr_angle_site_symmetry_2
    _restr_angle_atom_site_label_3
    _restr_angle_site_symmetry_3
    _restr_angle_target
    _restr_angle_target_weight_param
    ? ? ? ? ? ? ? ?
loop_
    _restr_torsion_atom_site_label_1
    _restr_torsion_site_symmetry_1
    _restr_torsion_atom_site_label_2
    _restr_torsion_site_symmetry_2
    _restr_torsion_atom_site_label_3
    _restr_torsion_site_symmetry_3
    _restr_torsion_atom_site_label_4
    _restr_torsion_site_symmetry_4
    _restr_torsion_angle_target
    _restr_torsion_weight_param
    ? ? ? ? ? ? ? ? ? ?
loop_
    _restr_equal_distance_atom_site_label_1
    _restr_equal_distance_site_symmetry_1
    _restr_equal_distance_atom_site_label_2
    _restr_equal_distance_site_symmetry_2
    _restr_equal_distance_class_class_id
    _restr_equal_distance_class_target_weight_param
    ? ? ? ? ? ?
loop_
    _restr_equal_angle_atom_site_label_1
    _restr_equal_angle_site_symmetry_1
    _restr_equal_angle_atom_site_label_2
    _restr_equal_angle_site_symmetry_2
    _restr_equal_angle_atom_site_label_3
    _restr_equal_angle_site_symmetry_3
    _restr_equal_angle_class_class_id
    _restr_equal_angle_class_target_weight_param
    ? ? ? ? ? ? ? ?
loop_
    _restr_equal_torsion_atom_site_label_1
    _restr_equal_torsion_site_symmetry_1
    _restr_equal_torsion_atom_site_label_2
    _restr_equal_torsion_site_symmetry_2
    _restr_equal_torsion_atom_site_label_3
    _restr_equal_torsion_site_symmetry_3
    _restr_equal_torsion_atom_site_label_4
    _restr_equal_torsion_site_symmetry_4
    _restr_equal_torsion_class_class_id
    _restr_equal_torsion_class_target_weight_param
    ? ? ? ? ? ? ? ? ? ?
_pd_calibration_special_details     ?
_pd_prep_cool_rate     ?
_pd_prep_pressure     ?
_pd_prep_temperature     ?
_pd_proc_2theta_range_min     2.5
_pd_proc_2theta_range_max     49.996
_pd_proc_2theta_range_inc     0.004
loop_
    _pd_proc_2theta_corrected
    _pd_proc_d_spacing
    _pd_proc_ls_weight
    _pd_proc_intensity_net
    _pd_calc_intensity_net
    ? ? ? ? ?
_pd_proc_info_data_reduction     ?
_pd_proc_info_excluded_regions     ?
_pd_proc_ls_background_function     '8 Legendre polynoms'
_pd_proc_ls_pref_orient_corr     none
_pd_proc_ls_prof_R_factor     0.069718
_pd_proc_ls_prof_wR_factor     0.109866
_pd_proc_ls_prof_wR_expected     0.020693
_pd_proc_ls_profile_function     'Pseudo-Voigt'
_pd_proc_ls_special_details     ?
loop_
    _pd_proc_point_id
    ?
_pd_proc_wavelength     ?
_pd_spec_mount_mode     ?
_pd_spec_mounting     ?
_pd_spec_shape     ?
_pd_spec_size_axial     ?
_pd_spec_size_equat     ?
_pd_spec_size_thick     ?
loop_
    _atom_site_type_symbol
    _atom_site_label
    _atom_site_fract_x
    _atom_site_fract_y
    _atom_site_fract_z
    _atom_site_U_iso_or_equiv
    _atom_site_adp_type
    _atom_site_calc_flag
    _atom_site_refinement_flags
    _atom_site_occupancy
    _atom_site_site_symmetry_multiplicity
    _atom_site_disorder_assembly
    _atom_site_disorder_group
    C C9 0.45171 0.33369 0.15086 0.0127 Uiso d . 1 2 . .
    C C8 0.46113 0.63964 0.28654 0.0127 Uiso d . 1 2 . .
    C C14 0.55626 0.63084 0.33976 0.0127 Uiso d . 1 2 . .
    C C7 0.59675 0.48561 0.28027 0.0127 Uiso d . 1 2 . .
    C C10 0.71819 0.69101 0.44235 0.0127 Uiso d . 1 2 . .
    H H9 0.783809 0.756633 0.531653 0.0127 Uiso d . 1 2 . .
    C C13 0.59497 0.19192 0.1516 0.0127 Uiso d . 1 2 . .
    H H17 0.565872 0.102472 0.219265 0.0127 Uiso d . 1 2 . .
    H H18 0.668251 0.23724 0.216704 0.0127 Uiso d . 1 2 . .
    H H16 0.587858 0.13406 0.986557 0.0127 Uiso d . 1 2 . .
    C C11 0.63199 0.92644 0.53073 0.0127 Uiso d . 1 2 . .
    H H11 0.5652 0.941502 0.582429 0.0127 Uiso d . 1 2 . .
    H H12 0.641462 0.989583 0.418078 0.0127 Uiso d . 1 2 . .
    H H10 0.686967 0.973213 0.6638 0.0127 Uiso d . 1 2 . .
    C C12 0.30402 0.45878 0.14701 0.0127 Uiso d . 1 2 . .
    H H15 0.276352 0.331161 0.08425 0.0127 Uiso d . 1 2 . .
    H H13 0.288414 0.519298 0.033205 0.0127 Uiso d . 1 2 . .
    H H14 0.279756 0.51375 0.290537 0.0127 Uiso d . 1 2 . .
    C C2 0.98406 0.71568 0.48995 0.0127 Uiso d . 1 2 . .
    H H8 0.987049 0.628817 0.572993 0.0127 Uiso d . 1 2 . .
    H H7 0.92297 0.773601 0.50735 0.0127 Uiso d . 1 2 . .
    C C5 0.07841 0.84857 0.57839 0.0127 Uiso d . 1 2 . .
    C C3 0.15798 0.74208 0.5661 0.0127 Uiso d . 1 2 . .
    C C1 0.07344 0.9137 0.80725 0.0127 Uiso d . 1 2 . .
    H H5 0.018647 0.987485 0.832091 0.0127 Uiso d . 1 2 . .
    H H6 0.063102 0.812089 0.866487 0.0127 Uiso d . 1 2 . .
    C C6 0.17119 0.02517 0.9236 0.0127 Uiso d . 1 2 . .
    C C4 0.98545 0.63195 0.25771 0.0127 Uiso d . 1 2 . .
    N N1 0.40975 0.47348 0.19511 0.0127 Uiso d . 1 2 . .
    N N4 0.54791 0.32589 0.19627 0.0127 Uiso d . 1 2 . .
    N N2 0.63397 0.75395 0.43973 0.0127 Uiso d . 1 2 . .
    N N3 0.69344 0.52306 0.34299 0.0127 Uiso d . 1 2 . .
    O O9 0.40209 0.20419 0.05532 0.0127 Uiso d . 1 2 . .
    O O8 0.42763 0.7552 0.32008 0.0127 Uiso d . 1 2 . .
    O O4 0.16605 0.07139 0.11972 0.0127 Uiso d . 1 2 . .
    H H2 0.113964 0.137594 0.145672 0.0127 Uiso d . 1 2 . .
    O O5 0.24166 0.04018 0.8566 0.0127 Uiso d . 1 2 . .
    O O6 0.04219 0.53091 0.24444 0.0127 Uiso d . 1 2 . .
    H H3 0.051567 0.467163 0.100689 0.0127 Uiso d . 1 2 . .
    O O2 0.9321 0.65171 0.11958 0.0127 Uiso d . 1 2 . .
    O O7 0.16864 0.65153 0.68132 0.0127 Uiso d . 1 2 . .
    H H4 0.78500 0.42729 0.33901 0.0127 Uiso d . 1 2 . .
    O O3 0.22264 0.75453 0.44739 0.0127 Uiso d . 1 2 . .
    O O1 0.10729 0.94861 0.46184 0.0127 Uiso d . 1 2 . .
    H H1 0.158533 0.02946 0.55251 0.0127 Uiso d . 1 2 . .
loop_
    _atom_site_aniso_label
    _atom_site_aniso_U_11
    _atom_site_aniso_U_22
    _atom_site_aniso_U_33
    _atom_site_aniso_U_12
    _atom_site_aniso_U_13
    _atom_site_aniso_U_23
    _atom_site_aniso_type_symbol
    ? ? ? ? ? ? ? ?
loop_
    _jana_atom_site_ADP_C_label
    _jana_atom_site_ADP_C_type_symbol
    _jana_atom_site_ADP_C_111
    _jana_atom_site_ADP_C_112
    _jana_atom_site_ADP_C_113
    _jana_atom_site_ADP_C_122
    _jana_atom_site_ADP_C_123
    _jana_atom_site_ADP_C_133
    _jana_atom_site_ADP_C_222
    _jana_atom_site_ADP_C_223
    _jana_atom_site_ADP_C_233
    _jana_atom_site_ADP_C_333
    ? ? ? ? ? ? ? ? ? ? ? ?
loop_
    _jana_atom_site_ADP_D_label
    _jana_atom_site_ADP_D_type_symbol
    _jana_atom_site_ADP_D_1111
    _jana_atom_site_ADP_D_1112
    _jana_atom_site_ADP_D_1113
    _jana_atom_site_ADP_D_1122
    _jana_atom_site_ADP_D_1123
    _jana_atom_site_ADP_D_1133
    _jana_atom_site_ADP_D_1222
    _jana_atom_site_ADP_D_1223
    _jana_atom_site_ADP_D_1233
    _jana_atom_site_ADP_D_1333
    _jana_atom_site_ADP_D_2222
    _jana_atom_site_ADP_D_2223
    _jana_atom_site_ADP_D_2233
    _jana_atom_site_ADP_D_2333
    _jana_atom_site_ADP_D_3333
    ? ? ? ? ? ? ? ? ? ? ? ? ? ? ? ? ?
loop_
    _jana_atom_site_ADP_E_label
    _jana_atom_site_ADP_E_type_symbol
    _jana_atom_site_ADP_E_11111
    _jana_atom_site_ADP_E_11112
    _jana_atom_site_ADP_E_11113
    _jana_atom_site_ADP_E_11122
    _jana_atom_site_ADP_E_11123
    _jana_atom_site_ADP_E_11133
    _jana_atom_site_ADP_E_11222
    _jana_atom_site_ADP_E_11223
    _jana_atom_site_ADP_E_11233
    _jana_atom_site_ADP_E_11333
    _jana_atom_site_ADP_E_12222
    _jana_atom_site_ADP_E_12223
    _jana_atom_site_ADP_E_12233
    _jana_atom_site_ADP_E_12333
    _jana_atom_site_ADP_E_13333
    _jana_atom_site_ADP_E_22222
    _jana_atom_site_ADP_E_22223
    _jana_atom_site_ADP_E_22233
    _jana_atom_site_ADP_E_22333
    _jana_atom_site_ADP_E_23333
    _jana_atom_site_ADP_E_33333
    ? ? ? ? ? ? ? ? ? ? ? ? ? ? ? ? ? ? ? ? ? ? ?
loop_
    _jana_atom_site_ADP_F_label
    _jana_atom_site_ADP_F_type_symbol
    _jana_atom_site_ADP_F_111111
    _jana_atom_site_ADP_F_111112
    _jana_atom_site_ADP_F_111113
    _jana_atom_site_ADP_F_111122
    _jana_atom_site_ADP_F_111123
    _jana_atom_site_ADP_F_111133
    _jana_atom_site_ADP_F_111222
    _jana_atom_site_ADP_F_111223
    _jana_atom_site_ADP_F_111233
    _jana_atom_site_ADP_F_111333
    _jana_atom_site_ADP_F_112222
    _jana_atom_site_ADP_F_112223
    _jana_atom_site_ADP_F_112233
    _jana_atom_site_ADP_F_112333
    _jana_atom_site_ADP_F_113333
    _jana_atom_site_ADP_F_122222
    _jana_atom_site_ADP_F_122223
    _jana_atom_site_ADP_F_122233
    _jana_atom_site_ADP_F_122333
    _jana_atom_site_ADP_F_123333
    _jana_atom_site_ADP_F_133333
    _jana_atom_site_ADP_F_222222
    _jana_atom_site_ADP_F_222223
    _jana_atom_site_ADP_F_222233
    _jana_atom_site_ADP_F_222333
    _jana_atom_site_ADP_F_223333
    _jana_atom_site_ADP_F_233333
    _jana_atom_site_ADP_F_333333
    ? ? ? ? ? ? ? ? ? ? ? ? ? ? ? ? ? ? ? ? ? ? ? ? ? ? ? ? ? ?
loop_
    _geom_bond_atom_site_label_1
    _geom_bond_atom_site_label_2
    _geom_bond_site_symmetry_1
    _geom_bond_site_symmetry_2
    _geom_bond_distance
    _geom_bond_publ_flag
    C9 N1 . . 1.4259 ?
    C9 N4 . . 1.4281 ?
    C9 O9 . . 1.2337 ?
    C8 C14 . . 1.4231 ?
    C8 N1 . . 1.4846 ?
    C8 O8 . . 1.1689 ?
    C14 C7 . . 1.4596 ?
    C14 N2 . . 1.4264 ?
    C7 N4 . . 1.4224 ?
    C7 N3 . . 1.404 ?
    C10 H9 . . 1.0786 ?
    C10 N2 . . 1.4225 ?
    C10 N3 . . 1.4261 ?
    C13 H17 . . 1.0984 ?
    C13 H18 . . 1.0942 ?
    C13 H16 . 1_554 1.0992 ?
    C13 N4 . . 1.4266 ?
    C11 H11 . . 1.092 ?
    C11 H12 . . 1.0982 ?
    C11 H10 . . 1.0974 ?
    C11 N2 . . 1.482 ?
    C12 H15 . . 1.0911 ?
    C12 H13 . . 1.0987 ?
    C12 H14 . . 1.096 ?
    C12 N1 . . 1.5315 ?
    C12 H8 . . 1.0918 ?
    C2 H7 . . 1.0917 ?
    C2 C5 . 1_655 1.6276 ?
    C2 C4 . . 1.5726 ?
    C5 C3 . . 1.5906 ?
    C5 C1 . . 1.5405 ?
    C5 O1 . . 1.4213 ?
    C3 O3 . . 1.3388 ?
    C3 O7 . . 1.3009 ?
    C1 H5 . . 1.0994 ?
    C1 H6 . . 1.0954 ?
    C1 C6 . 1_565 1.612 ?
    C6 O4 . 1_556 1.3187 ?
    C6 O5 . . 1.1878 ?
    C4 O6 . 1_655 1.2928 ?
    C4 O2 . . 1.2392 ?
    O4 H2 . . 0.9742 ?
    O6 H3 . . 1.0294 ?
    O7 H4 . . 0.9816 ?
    O1 H1 . 1_565 0.9843 ?
loop_
    _geom_angle_atom_site_label_1
    _geom_angle_atom_site_label_2
    _geom_angle_atom_site_label_3
    _geom_angle_site_symmetry_1
    _geom_angle_site_symmetry_2
    _geom_angle_site_symmetry_3
    _geom_angle
    _geom_angle_publ_flag
    N1 C9 N4 . . . 127.11 ?
    N1 C9 O9 . . . 118.27 ?
    N4 C9 O9 . . . 114.54 ?
    C14 C8 N1 . . . 107.58 ?
    C14 C8 O8 . . . 126.72 ?
    N1 C8 O8 . . . 125.52 ?
    C8 C14 C7 . . . 124.92 ?
    C8 C14 N2 . . . 130.62 ?
    C7 C14 N2 . . . 104.21 ?
    C14 C7 N4 . . . 126.92 ?
    C14 C7 N3 . . . 109.65 ?
    N4 C7 N3 . . . 122.94 ?
    H9 C10 N2 . . . 124.31 ?
    H9 C10 N3 . . . 127.96 ?
    N2 C10 N3 . . . 106.5 ?
    H17 C13 H18 . . . 110.24 ?
    H17 C13 H16 . . 1_554 107.89 ?
    H17 C13 N4 . . . 110.49 ?
    H18 C13 H16 . . 1_554 110.31 ?
    H18 C13 N4 . . . 106.81 ?
    H16 C13 N4 1_554 . . 111.12 ?
    H11 C11 H12 . . . 109.05 ?
    H11 C11 H10 . . . 108.27 ?
    H11 C11 N2 . . . 109.6 ?
    H12 C11 H10 . . . 111.83 ?
    H12 C11 N2 . . . 110.35 ?
    H10 C11 N2 . . . 107.71 ?
    H15 C12 H13 . . . 110.21 ?
    H15 C12 H14 . . . 112.2 ?
    H15 C12 N1 . . . 106.34 ?
    H13 C12 H14 . . . 112.25 ?
    H13 C12 N1 . . . 108.53 ?
    H14 C12 N1 . . . 107.02 ?
    H8 C2 H7 . . . 112.83 ?
    H8 C2 C5 . . 1_655 106.7 ?
    H8 C2 C4 . . . 109.87 ?
    H7 C2 C5 . . 1_655 109.99 ?
    H7 C2 C4 . . . 109.6 ?
    C5 C2 C4 1_655 . . 107.68 ?
    C2 C5 C3 1_455 . . 102.82 ?
    C2 C5 C1 1_455 . . 103.34 ?
    C2 C5 O1 1_455 . . 119.03 ?
    C3 C5 C1 . . . 104.61 ?
    C3 C5 O1 . . . 101.51 ?
    C1 C5 O1 . . . 122.82 ?
    C5 C3 O3 . . . 120.05 ?
    C5 C3 O7 . . . 122.62 ?
    O3 C3 O7 . . . 117.04 ?
    C5 C1 H5 . . . 110.35 ?
    C5 C1 H6 . . . 108.18 ?
    C5 C1 C6 . . 1_565 109.2 ?
    H5 C1 H6 . . . 113.15 ?
    H5 C1 C6 . . 1_565 107.92 ?
    H6 C1 C6 . . 1_565 107.96 ?
    C1 C6 O4 1_545 . 1_556 107.41 ?
    C1 C6 O5 1_545 . . 127.44 ?
    O4 C6 O5 1_556 . . 123.71 ?
    C2 C4 O6 . . 1_655 107.83 ?
    C2 C4 O2 . . . 123.16 ?
    O6 C4 O2 1_655 . . 128.55 ?
    C9 N1 C8 . . . 124.94 ?
    C9 N1 C12 . . . 120.13 ?
    C8 N1 C12 . . . 114.93 ?
    C9 N4 C7 . . . 107.43 ?
    C9 N4 C13 . . . 130.16 ?
    C7 N4 C13 . . . 122.07 ?
    C14 N2 C10 . . . 111.08 ?
    C14 N2 C11 . . . 126.79 ?
    C10 N2 C11 . . . 122.13 ?
    C7 N3 C10 . . . 108.56 ?
    C6 O4 H2 1_554 . . 111.63 ?
    C4 O6 H3 1_455 . . 117.23 ?
    C3 O7 H4 . . . 109.55 ?
    C5 O1 H1 . . 1_565 104.96 ?
loop_
    _geom_torsion_atom_site_label_1
    _geom_torsion_atom_site_label_2
    _geom_torsion_atom_site_label_3
    _geom_torsion_atom_site_label_4
    _geom_torsion_site_symmetry_1
    _geom_torsion_site_symmetry_2
    _geom_torsion_site_symmetry_3
    _geom_torsion_site_symmetry_4
    _geom_torsion
    _geom_torsion_publ_flag
    ? ? ? ? ? ? ? ? ? ?
loop_
    _geom_hbond_atom_site_label_D
    _geom_hbond_atom_site_label_H
    _geom_hbond_atom_site_label_A
    _geom_hbond_site_symmetry_D
    _geom_hbond_site_symmetry_H
    _geom_hbond_site_symmetry_A
    _geom_hbond_distance_DH
    _geom_hbond_distance_HA
    _geom_hbond_distance_DA
    _geom_hbond_angle_DHA
    _geom_hbond_publ_flag
    C10 H9 O4 . . 2_666 1.08 2.43 3.2850 135.21 ?
    C13 H18 O7 . . 2_666 1.09 2.41 3.4972 172.05 ?
    C12 H14 O3 . . . 1.10 2.40 3.2953 137.52 ?
    C2 H8 O6 . . 2_666 1.09 2.19 3.2613 165.21 ?
    O6 H3 C4 . . 2_665 1.03 2.36 3.3231 154.85 ?
    O6 H3 O2 . . 2_665 1.03 1.65 2.6756 173.61 ?
    O3 H4 O1 . . . 0.98 1.99 2.5587 114.61 ?
    O1 H1 O5 1_545 . . 0.98 2.29 3.0295 130.88 ?
