# Supplementary material for: Relationship between synthesis method–crystal structure–melting properties in co­crystals: the case of caffeine–citric acid
Source: Acta Crystallogr C Struct Chem. 2024 May 7;80(Pt 6):221–9. doi: 10.1107/S205322962400319X (PMC11150877; doi:10.1107/S205322962400319X)
Supplement: Supplementary file 2 [file c-80-00221-Isup2.hkl]

data_I

loop_
 _refln_index_h
 _refln_index_k
 _refln_index_l
 _refln_F_squared_calc
 _refln_F_squared_meas
 _refln_F_squared_sigma
 _refln_observed_status
 _refln_d_spacing
1 0 0 251.60 251.60 4.56 o 14.374625
0 1 0 906.40 906.40 15.43 o 8.363848
1 -1 0 1196.60 1196.60 19.52 o 7.838128
2 0 0 1295.60 1295.60 22.70 o 7.187313
1 1 0 1493.20 1493.20 26.08 o 6.743172
0 0 1 1378.60 1378.60 24.44 o 6.571060
-1 0 1 1645.30 1645.30 28.31 o 6.363645
0 -1 1 596.00 596.00 12.21 o 6.181334
2 -1 0 4390.90 4390.90 62.54 o 5.982760
-1 -1 1 1176.80 1176.80 23.76 o 5.719996
1 0 1 453.40 453.40 9.42 o 5.651943
1 -1 1 632.70 632.70 13.08 o 5.638023
-2 0 1 795.30 795.30 16.15 o 5.277264
2 1 0 819.20 819.20 16.60 o 5.039929
3 0 0 990.30 990.30 19.86 o 4.791542
-2 -1 1 3326.10 3326.10 66.00 o 4.733281
2 -1 1 1019.20 1019.20 21.10 o 4.641112
-1 1 1 1440.80 1440.80 29.37 o 4.592475
0 1 1 780.30 780.30 15.79 o 4.529698
2 0 1 1309.80 1309.80 25.68 o 4.511637
3 -1 0 1161.70 1161.70 23.19 o 4.504765
-2 1 1 1343.90 1343.90 27.45 o 4.234485
1 -2 0 1206.00 1206.00 24.38 o 4.214320
-3 0 1 408.10 408.10 8.41 o 4.195911
0 2 0 1135.50 1135.50 23.94 o 4.181924
0 -2 1 3204.80 3204.80 66.49 o 4.160367
1 1 1 1534.90 1534.90 31.31 o 4.091364
1 -2 1 2374.60 2374.60 48.23 o 4.075557
-1 -2 1 1694.70 1694.70 34.59 o 3.921593
2 -2 0 737.70 737.70 15.05 o 3.919064
3 1 0 1925.10 1925.10 39.51 o 3.880045
1 2 0 2069.50 2069.50 41.36 o 3.842309
-3 -1 1 2136.20 2136.20 42.75 o 3.824008
3 -1 1 2091.30 2091.30 43.64 o 3.751061
2 -2 1 1577.30 1577.30 32.47 o 3.718711
-3 1 1 1644.50 1644.50 33.37 o 3.680933
3 0 1 1691.00 1691.00 34.87 o 3.612406
4 0 0 1723.00 1723.00 35.66 o 3.593656
4 -1 0 1680.70 1680.70 33.66 o 3.528975
2 1 1 1784.90 1784.90 35.75 o 3.526258
-2 -2 1 1809.80 1809.80 36.84 o 3.493153
3 -2 0 1533.50 1533.50 29.45 o 3.458765
0 -1 2 10000 10000 172.79 o 3.442801
-1 -1 2 9592.90 9592.90 165.46 o 3.420840
-4 0 1 1538.50 1538.50 29.79 o 3.383100
2 2 0 1637.00 1637.00 31.74 o 3.371586
-1 0 2 3341.10 3341.10 66.57 o 3.317392
0 0 2 1406.90 1406.90 28.30 o 3.285530
1 -1 2 1011.90 1011.90 20.49 o 3.279832
3 -2 1 1960.60 1960.60 40.80 o 3.259897
-2 -1 2 5699.00 5699.00 113.10 o 3.223790
-1 2 1 2720.30 2720.30 54.14 o 3.182642
-2 0 2 1394.80 1394.80 27.76 o 3.181823
-4 1 1 1431.10 1431.10 29.05 o 3.138533
-4 -1 1 840.60 840.60 17.32 o 3.133970
0 2 1 2759.40 2759.40 57.87 o 3.117317
4 1 0 1408.90 1408.90 29.42 o 3.113484
1 0 2 1381.50 1381.50 29.08 o 3.099556
-2 2 1 915.90 915.90 19.25 o 3.097556
0 -2 2 1570.20 1570.20 31.82 o 3.090667
4 -1 1 1891.30 1891.30 38.99 o 3.080271
-3 -2 1 1724.00 1724.00 35.46 o 3.035033
-1 -2 2 1331.90 1331.90 27.39 o 3.034038
1 -2 2 1958.50 1958.50 40.27 o 3.009340
3 1 1 232.70 232.70 4.71 o 3.004450
2 -1 2 1424.10 1424.10 28.78 o 2.998373
4 -2 0 2893.10 2893.10 60.26 o 2.991380
4 0 1 2236.00 2236.00 45.86 o 2.964167
-3 0 2 1679.30 1679.30 34.46 o 2.931523
-3 -1 2 302.00 302.00 6.24 o 2.927718
1 2 1 587.70 587.70 12.09 o 2.926461
1 -3 1 1408.40 1408.40 29.32 o 2.916812
3 2 0 604.90 604.90 12.66 o 2.912562
0 -3 1 1128.60 1128.60 23.59 o 2.911514
-3 2 1 2291.20 2291.20 48.14 o 2.893998
5 0 0 1339.80 1339.80 28.42 o 2.874925
5 -1 0 1274.90 1274.90 27.05 o 2.874844
-2 -2 2 2025.00 2025.00 42.85 o 2.859998
-1 1 2 2458.10 2458.10 49.44 o 2.829900
1 -3 0 1017.00 1017.00 20.43 o 2.829303
2 0 2 73.60 73.60 1.47 o 2.825972
4 -2 1 169.70 169.70 3.37 o 2.822028
2 -2 2 1333.10 1333.10 26.80 o 2.819012
2 -3 1 1881.10 1881.10 40.34 o 2.808387
-5 0 1 1116.50 1116.50 23.50 o 2.799216
-1 -3 1 799.50 799.50 16.87 o 2.794269
0 3 0 1537.40 1537.40 32.71 o 2.787949
0 1 2 1246.30 1246.30 26.48 o 2.778866
-2 1 2 923.10 923.10 19.40 o 2.774350
2 -3 0 1980.40 1980.40 41.72 o 2.764283
-5 1 1 1843.20 1843.20 38.64 o 2.683058
3 -1 2 551.00 551.00 11.57 o 2.680450
2 2 1 4845.90 4845.90 93.27 o 2.669708
1 3 0 2190.90 2190.90 47.16 o 2.653084
-4 0 2 3213.10 3213.10 67.23 o 2.638632
1 1 2 1895.80 1895.80 39.51 o 2.637006
-4 2 1 867.00 867.00 18.00 o 2.632890
-3 1 2 631.30 631.30 13.03 o 2.629303
-4 -2 1 548.60 548.60 11.36 o 2.627507
-5 -1 1 512.40 512.40 10.63 o 2.626824
-3 -2 2 920.80 920.80 19.34 o 2.621089
3 -3 1 1756.10 1756.10 36.91 o 2.619628
3 -3 0 2588.90 2588.90 54.50 o 2.612709
-4 -1 2 1029.50 1029.50 21.54 o 2.610073
-2 -3 1 2552.00 2552.00 54.61 o 2.600596
5 -1 1 4520.90 4520.90 92.01 o 2.587175
5 1 0 766.90 766.90 15.47 o 2.585675
5 -2 0 641.50 641.50 12.94 o 2.585497
4 1 1 3735.60 3735.60 72.24 o 2.574942
3 -2 2 1971.70 1971.70 38.30 o 2.574026
0 -3 2 2215.50 2215.50 45.80 o 2.551569
3 0 2 2032.70 2032.70 42.25 o 2.531640
1 -3 2 1327.50 1327.50 27.11 o 2.528003
4 2 0 2612.60 2612.60 55.90 o 2.519964
-1 -3 2 1200.70 1200.70 24.26 o 2.496882
5 0 1 1185.00 1185.00 23.91 o 2.494742
2 3 0 2206.80 2206.80 47.07 o 2.460635
5 -2 1 2095.70 2095.70 44.84 o 2.449145
2 1 2 1784.70 1784.70 37.86 o 2.441254
2 -3 2 1035.60 1035.60 22.25 o 2.432296
-4 1 2 1236.00 1236.00 26.56 o 2.432097
6 -1 0 1396.00 1396.00 28.38 o 2.415615
4 -3 0 1117.20 1117.20 22.81 o 2.412636
3 2 1 2755.80 2755.80 53.54 o 2.400608
6 0 0 288.90 288.90 5.56 o 2.395771
4 -3 1 1494.20 1494.20 28.46 o 2.395048
4 -1 2 1602.50 1602.50 32.93 o 2.378175
-2 -3 2 640.20 640.20 13.18 o 2.377712
-3 -3 1 323.90 323.90 6.67 o 2.374723
-6 0 1 1075.40 1075.40 21.91 o 2.373212
-4 -2 2 521.10 521.10 11.16 o 2.366640
-1 3 1 588.60 588.60 12.63 o 2.366077
-5 2 1 1677.40 1677.40 36.02 o 2.364973
-5 0 2 1833.10 1833.10 36.59 o 2.353269
-2 3 1 1621.70 1621.70 32.15 o 2.348781
0 3 1 1487.40 1487.40 30.92 o 2.320794
4 -2 2 894.70 894.70 18.60 o 2.320556
-6 1 1 143.60 143.60 2.97 o 2.318792
-5 -1 2 562.30 562.30 11.57 o 2.315009
-1 -1 3 740.20 740.20 15.24 o 2.314567
-1 2 2 2400.30 2400.30 51.90 o 2.309629
0 -1 3 2081.80 2081.80 44.19 o 2.300934
-2 2 2 1633.00 1633.00 34.70 o 2.296238
-5 -2 1 701.60 701.60 14.82 o 2.289258
3 -3 2 1703.80 1703.80 36.05 o 2.286548
-3 3 1 2296.80 2296.80 48.54 o 2.272815
-2 -1 3 608.20 608.20 12.51 o 2.269655
0 2 2 2358.50 2358.50 51.00 o 2.264849
4 0 2 1771.20 1771.20 38.59 o 2.255818
6 -2 0 719.10 719.10 15.23 o 2.252382
-6 -1 1 487.00 487.00 10.05 o 2.248976
0 -2 3 276.90 276.90 5.78 o 2.247788
3 3 0 269.20 269.20 5.62 o 2.247724
-1 -2 3 1815.90 1815.90 38.55 o 2.244168
5 1 1 2676.60 2676.60 55.40 o 2.233049
1 -1 3 314.90 314.90 6.50 o 2.231719
3 1 2 680.80 680.80 13.90 o 2.227955
-3 2 2 924.30 924.30 18.86 o 2.227575
1 3 1 1780.90 1780.90 37.58 o 2.222873
-3 -3 2 288.10 288.10 6.00 o 2.219258
6 -1 1 280.30 280.30 5.84 o 2.219035
-5 1 2 280.80 280.80 5.86 o 2.218681
-1 0 3 553.70 553.70 11.57 o 2.217522
1 -4 1 1436.20 1436.20 30.07 o 2.216947
6 1 0 2276.40 2276.40 48.08 o 2.205054
5 2 0 392.40 392.40 8.27 o 2.199283
0 -4 1 394.60 394.60 8.32 o 2.199260
5 -3 0 411.10 411.10 8.67 o 2.199101
1 -2 3 574.00 574.00 12.19 o 2.198148
-2 0 3 1595.90 1595.90 34.07 o 2.192844
0 0 3 1277.30 1277.30 27.16 o 2.190353
-2 -2 3 1088.60 1088.60 22.92 o 2.188037
2 -4 1 2104.00 2104.00 45.68 o 2.182916
-3 -1 3 2000.00 2000.00 43.67 o 2.175640
1 2 2 674.50 674.50 13.92 o 2.171274
5 -3 1 2007.70 2007.70 42.49 o 2.168701
-4 3 1 2746.80 2746.80 57.00 o 2.153733
4 2 1 477.50 477.50 9.61 o 2.149565
-4 -3 1 511.30 511.30 10.27 o 2.149313
6 0 1 325.30 325.30 6.90 o 2.145628
6 -2 1 1932.10 1932.10 41.59 o 2.144033
-1 -4 1 2242.50 2242.50 49.07 o 2.133387
-5 -2 2 1888.50 1888.50 41.20 o 2.126212
1 -4 0 612.10 612.10 13.00 o 2.121757
-3 0 3 543.50 543.50 11.56 o 2.121215
2 -1 3 480.60 480.60 10.24 o 2.120677
-6 2 1 371.70 371.70 7.90 o 2.117587
-4 2 2 385.50 385.50 8.19 o 2.117242
4 -3 2 414.50 414.50 8.80 o 2.116758
1 0 3 417.80 417.80 8.86 o 2.116712
5 -1 2 2325.00 2325.00 50.01 o 2.112314
2 -4 0 1388.90 1388.90 29.60 o 2.107160
2 -2 3 681.30 681.30 14.69 o 2.105011
3 -4 1 1344.10 1344.10 28.73 o 2.103838
-6 0 2 2146.20 2146.20 47.76 o 2.097956
0 4 0 908.70 908.70 20.11 o 2.090962
2 3 1 775.50 775.50 17.12 o 2.090704
-3 -2 3 683.10 683.10 15.02 o 2.090265
5 -2 2 2401.00 2401.00 50.68 o 2.084451
0 -4 2 252.80 252.80 5.26 o 2.080184
1 -4 2 262.90 262.90 5.47 o 2.080096
7 -1 0 2372.60 2372.60 49.75 o 2.078690
0 -3 3 2180.30 2180.30 46.34 o 2.060445
-6 -1 2 659.90 659.90 13.83 o 2.058140
7 0 0 1051.20 1051.20 22.84 o 2.053518
-7 0 1 1011.10 1011.10 21.97 o 2.053420
3 -4 0 546.80 546.80 11.48 o 2.049860
-4 -1 3 517.80 517.80 10.86 o 2.049442
-4 -3 2 805.40 805.40 17.34 o 2.046018
2 2 2 1028.20 1028.20 22.17 o 2.045682
-1 -3 3 1405.30 1405.30 30.30 o 2.045319
4 3 0 2173.80 2173.80 47.02 o 2.039623
-1 -4 2 582.10 582.10 12.56 o 2.038026
2 -4 2 540.00 540.00 11.61 o 2.037779
1 -3 3 1083.00 1083.00 22.39 o 2.033926
-2 -4 1 291.70 291.70 6.18 o 2.031281
-7 1 1 1976.50 1976.50 42.21 o 2.029705
4 1 2 1882.80 1882.80 40.89 o 2.021112
1 4 0 866.10 866.10 18.69 o 2.020338
-4 0 3 1516.10 1516.10 32.43 o 2.015353
-6 -2 1 691.80 691.80 14.86 o 2.014314
5 0 2 473.00 473.00 10.13 o 2.013414
-6 1 2 466.60 466.60 9.94 o 2.012459
-5 3 1 691.30 691.30 14.58 o 2.011043
2 0 3 958.50 958.50 20.13 o 2.009567
-1 1 3 2023.50 2023.50 44.40 o 2.005443
-2 1 3 2208.60 2208.60 48.92 o 1.998441
6 -3 0 697.00 697.00 14.60 o 1.994253
4 -4 1 483.90 483.90 10.34 o 1.993305
-2 -3 3 1669.30 1669.30 36.76 o 1.991179
3 -1 3 1370.30 1370.30 28.80 o 1.985703
3 -2 3 222.50 222.50 4.69 o 1.983888
-5 2 2 939.50 939.50 19.72 o 1.982982
7 -2 0 969.00 969.00 20.34 o 1.982971
0 1 3 2479.70 2479.70 53.08 o 1.974194
2 -3 3 1112.40 1112.40 22.91 o 1.970310
-4 -2 3 2155.30 2155.30 47.38 o 1.966649
6 1 1 1016.40 1016.40 22.21 o 1.961390
-2 -4 2 535.80 535.80 11.71 o 1.960796
-7 -1 1 438.00 438.00 9.56 o 1.960492
3 -4 2 425.40 425.40 9.28 o 1.960429
4 -4 0 430.80 430.80 9.25 o 1.959532
6 -3 1 599.50 599.50 12.76 o 1.958956
-3 1 3 2597.30 2597.30 56.11 o 1.954353
5 -3 2 1656.90 1656.90 35.42 o 1.943397
3 3 1 679.10 679.10 14.45 o 1.943105
-5 -3 1 165.10 165.10 3.41 o 1.941490
6 2 0 261.60 261.60 5.32 o 1.940022
7 -1 1 2361.80 2361.80 50.96 o 1.937300
5 2 1 3008.70 3008.70 65.29 o 1.928084
2 4 0 1726.60 1726.60 36.72 o 1.921154
7 1 0 1746.10 1746.10 37.00 o 1.919397
-6 -2 2 2213.40 2213.40 48.08 o 1.912004
1 1 3 256.60 256.60 5.41 o 1.909734
-5 -1 3 297.20 297.20 6.22 o 1.908379
-3 -4 1 314.60 314.60 6.62 o 1.908026
-3 -3 3 506.60 506.60 10.97 o 1.906665
3 2 2 1744.30 1744.30 38.29 o 1.905253
-7 2 1 2047.10 2047.10 44.78 o 1.900370
-2 3 2 850.10 850.10 18.26 o 1.896671
7 -2 1 828.50 828.50 17.80 o 1.896461
-1 3 2 1191.20 1191.20 25.76 o 1.894407
-5 0 3 1945.00 1945.00 42.85 o 1.890343
6 -1 2 1483.90 1483.90 32.19 o 1.886089
3 0 3 1480.70 1480.70 32.34 o 1.883981
-4 1 3 1250.20 1250.20 26.80 o 1.880051
3 -3 3 563.00 563.00 11.94 o 1.879341
7 0 1 230.40 230.40 4.80 o 1.878335
-7 0 2 200.40 200.40 4.17 o 1.878109
6 -2 2 698.60 698.60 14.71 o 1.875531
-5 -3 2 2087.70 2087.70 44.12 o 1.875149
-2 4 1 1610.20 1610.20 34.77 o 1.866963
-3 3 2 787.20 787.20 17.02 o 1.866647
5 -4 1 523.50 523.50 11.32 o 1.866266
-1 4 1 521.40 521.40 11.28 o 1.866257
-6 3 1 904.30 904.30 19.10 o 1.861391
0 3 2 271.60 271.60 5.78 o 1.860195
-3 -4 2 442.40 442.40 9.40 o 1.859794
4 -4 2 1632.70 1632.70 34.63 o 1.859356
4 -2 3 2223.70 2223.70 46.76 o 1.850093
5 3 0 711.30 711.30 15.01 o 1.848968
5 -4 0 890.70 890.70 18.81 o 1.848817
4 -1 3 2151.10 2151.10 46.86 o 1.842561
-6 2 2 554.40 554.40 11.79 o 1.840466
-7 -1 2 580.00 580.00 12.33 o 1.840411
-3 4 1 1930.70 1930.70 41.65 o 1.836918
0 4 1 446.10 446.10 9.31 o 1.834902
5 1 2 797.30 797.30 17.03 o 1.832385
-5 -2 3 1641.60 1641.60 35.05 o 1.832145
-7 1 2 2915.20 2915.20 60.90 o 1.824646
8 -1 0 175.20 175.20 3.55 o 1.822203
2 1 3 322.10 322.10 6.58 o 1.821243
0 -4 3 2700.80 2700.80 56.20 o 1.820395
1 -4 3 3008.50 3008.50 63.51 o 1.810449
-4 3 2 225.10 225.10 4.68 o 1.808672
7 -3 0 236.50 236.50 4.91 o 1.808391
-8 0 1 644.00 644.00 13.57 o 1.806426
6 0 2 729.30 729.30 15.46 o 1.806203
3 4 0 782.20 782.20 16.58 o 1.806073
-4 -3 3 1232.70 1232.70 26.74 o 1.803019
-1 -4 3 1180.50 1180.50 25.54 o 1.801526
1 3 2 796.10 796.10 17.25 o 1.798918
-8 1 1 743.00 743.00 16.12 o 1.798472
8 0 0 1095.00 1095.00 23.77 o 1.796828
4 3 1 1518.70 1518.70 32.38 o 1.794289
-7 -2 1 2261.60 2261.60 49.73 o 1.790907
-5 1 3 2654.70 2654.70 60.16 o 1.785427
-4 4 1 2218.80 2218.80 48.04 o 1.780324
6 -3 2 387.90 387.90 8.33 o 1.778786
1 4 1 816.50 816.50 17.41 o 1.777269
-4 -4 1 1040.80 1040.80 22.15 o 1.776995
1 -5 1 346.40 346.40 7.52 o 1.773372
2 -4 3 375.30 375.30 8.18 o 1.773056
7 -3 1 634.40 634.40 13.91 o 1.772669
4 -3 3 1537.90 1537.90 33.77 o 1.772337
-6 -1 3 2398.60 2398.60 51.70 o 1.765676
8 -2 0 198.10 198.10 4.23 o 1.764488
-2 2 3 214.50 214.50 4.55 o 1.763890
2 -5 1 267.70 267.70 5.65 o 1.763594
4 2 2 424.00 424.00 8.90 o 1.763129
-1 2 3 1545.50 1545.50 33.51 o 1.760845
-6 0 3 820.70 820.70 17.82 o 1.759088
-6 -3 1 527.00 527.00 11.42 o 1.757368
0 -5 1 721.20 721.20 15.46 o 1.756485
-2 -4 3 751.90 751.90 16.12 o 1.756406
4 0 3 2805.90 2805.90 61.47 o 1.752683
-4 -4 2 2043.10 2043.10 44.42 o 1.746577
5 -4 2 772.70 772.70 16.67 o 1.746110
7 1 1 1519.10 1519.10 31.97 o 1.743376
-3 2 3 2073.50 2073.50 45.24 o 1.740842
6 2 1 2056.20 2056.20 44.44 o 1.737480
6 -4 1 776.80 776.80 16.74 o 1.734943
-8 -1 1 874.50 874.50 18.81 o 1.734680
0 2 3 1659.10 1659.10 35.80 o 1.732106
-5 3 2 629.30 629.30 13.43 o 1.730160
-1 -1 4 528.10 528.10 11.21 o 1.729823
7 2 0 450.90 450.90 9.55 o 1.729476
1 -5 2 439.70 439.70 9.31 o 1.729413
6 -4 0 434.30 434.30 9.20 o 1.729382
3 -5 1 350.90 350.90 7.46 o 1.728431
-1 -2 4 353.50 353.50 7.51 o 1.728241
-7 -2 2 2243.40 2243.40 48.80 o 1.726294
0 -5 2 1927.40 1927.40 42.13 o 1.722120
0 -2 4 928.40 928.40 20.13 o 1.721400
-2 -1 4 900.40 900.40 19.11 o 1.719168
3 1 3 874.80 874.80 18.56 o 1.718896
2 3 2 734.60 734.60 15.62 o 1.718235
8 -1 1 384.90 384.90 8.28 o 1.716285
-6 -3 2 380.20 380.20 8.19 o 1.716003
-7 3 1 383.20 383.20 8.25 o 1.715856
0 -1 4 390.60 390.60 8.41 o 1.715702
5 -2 3 445.60 445.60 9.55 o 1.715209
-1 -5 1 460.80 460.80 9.84 o 1.715121
-8 2 1 790.50 790.50 16.63 o 1.713793
3 -4 3 819.70 819.70 17.13 o 1.713030
2 -5 2 696.30 696.30 14.64 o 1.711988
-2 -2 4 3681.60 3681.60 78.72 o 1.710420
-5 4 1 2941.90 2941.90 63.13 o 1.704188
5 -1 3 637.20 637.20 13.34 o 1.702113
-7 2 2 1074.00 1074.00 22.73 o 1.700524
2 4 1 1087.80 1087.80 23.02 o 1.700439
8 1 0 1151.40 1151.40 24.55 o 1.697871
-6 -2 3 1133.70 1133.70 24.17 o 1.697743
7 -1 2 616.40 616.40 13.23 o 1.695703
1 -5 0 575.90 575.90 12.38 o 1.695331
7 -2 2 575.00 575.00 12.34 o 1.694932
2 -5 0 587.10 587.10 12.60 o 1.694770
-4 2 3 604.10 604.10 12.93 o 1.694621
8 -2 1 606.00 606.00 12.97 o 1.694607
-8 0 2 395.50 395.50 8.52 o 1.691550
-1 -5 2 530.50 530.50 11.57 o 1.691018
1 -2 4 789.10 789.10 17.30 o 1.690753
-5 -3 3 811.30 811.30 17.79 o 1.690737
-3 -4 3 999.40 999.40 22.03 o 1.690633
4 4 0 2039.40 2039.40 45.58 o 1.685793
-3 -1 4 1338.40 1338.40 29.73 o 1.685063
1 2 3 1697.80 1697.80 35.47 o 1.681247
-6 1 3 245.40 245.40 5.13 o 1.680346
6 3 0 168.70 168.70 3.53 o 1.679976
1 -1 4 2749.60 2749.60 57.52 o 1.678554
0 5 0 2859.70 2859.70 60.89 o 1.672770
4 -5 1 500.60 500.60 10.61 o 1.672192
3 -5 2 372.30 372.30 7.89 o 1.671989
3 -5 0 392.90 392.90 8.21 o 1.671154
-3 -2 4 1185.80 1185.80 24.62 o 1.670127
8 0 1 1956.40 1956.40 41.96 o 1.668210
6 1 2 2339.40 2339.40 51.00 o 1.665436
-1 0 4 2638.90 2638.90 58.05 o 1.661665
5 -3 3 449.80 449.80 9.63 o 1.659193
-2 0 4 374.30 374.30 8.09 o 1.658696
-8 1 2 372.30 372.30 8.04 o 1.658656
0 -3 4 492.70 492.70 10.79 o 1.657904
-1 -3 4 812.00 812.00 17.82 o 1.657467
-8 -1 2 1020.20 1020.20 22.38 o 1.657308
-2 -5 1 1145.00 1145.00 24.70 o 1.654196
5 3 1 2397.90 2397.90 52.73 o 1.652850
-5 -4 1 2930.70 2930.70 64.65 o 1.647631
8 -3 0 1591.50 1591.50 34.31 o 1.644423
0 0 4 1630.90 1630.90 35.69 o 1.642765
2 -2 4 885.30 885.30 19.44 o 1.639916
-2 -5 2 836.20 836.20 18.36 o 1.639779
-6 3 2 759.80 759.80 16.68 o 1.639313
4 -4 3 887.40 887.40 19.07 o 1.637061
1 -3 4 805.60 805.60 17.32 o 1.636700
-2 -3 4 756.90 756.90 16.44 o 1.635442
-3 0 4 1972.00 1972.00 42.87 o 1.634203
-4 -1 4 1383.80 1383.80 29.92 o 1.631480
7 0 2 456.20 456.20 9.88 o 1.630710
-5 2 3 360.30 360.30 7.80 o 1.630504
-7 0 3 346.30 346.30 7.49 o 1.630465
-5 -4 2 329.30 329.30 7.12 o 1.630412
6 -4 2 245.70 245.70 5.29 o 1.629948
1 5 0 236.50 236.50 5.10 o 1.629724
-7 -1 3 243.60 243.60 5.24 o 1.629489
7 -3 2 408.00 408.00 8.70 o 1.628656
5 2 2 1034.40 1034.40 22.07 o 1.627431
4 -5 0 1129.30 1129.30 24.10 o 1.627236
3 3 2 1321.70 1321.70 28.48 o 1.626292
5 0 3 1519.40 1519.40 32.41 o 1.624345
2 -1 4 707.30 707.30 15.02 o 1.622638
9 -1 0 2779.40 2779.40 61.04 o 1.620974
-6 4 1 2886.40 2886.40 63.05 o 1.616225
4 -5 2 779.20 779.20 16.45 o 1.613930
2 2 3 786.40 786.40 16.60 o 1.613885
3 4 1 436.10 436.10 9.48 o 1.612115
-4 -2 4 384.80 384.80 8.40 o 1.611895
4 1 3 321.90 321.90 7.05 o 1.611425
-4 -4 3 314.00 314.00 6.87 o 1.611107
-9 1 1 314.90 314.90 6.88 o 1.611068
-9 0 1 333.90 333.90 7.27 o 1.610773
8 -3 1 374.00 374.00 8.13 o 1.610478
7 -4 0 504.40 504.40 10.90 o 1.609877
-8 -2 1 1015.30 1015.30 22.42 o 1.607917
7 -4 1 1515.20 1515.20 33.43 o 1.607451
1 0 4 2677.50 2677.50 58.85 o 1.604137
5 -5 1 2873.10 2873.10 63.56 o 1.600875
-7 -3 1 1183.40 1183.40 25.90 o 1.597231
9 0 0 1089.80 1089.80 23.85 o 1.597181
2 -3 4 471.60 471.60 10.24 o 1.596235
-3 -3 4 2300.50 2300.50 49.64 o 1.594291
-2 4 2 1459.40 1459.40 32.31 o 1.591321
-4 0 4 1428.10 1428.10 31.64 o 1.590911
0 -5 3 1873.20 1873.20 40.81 o 1.587956
1 -5 3 584.90 584.90 12.61 o 1.587022
6 -2 3 369.60 369.60 7.89 o 1.586408
9 -2 0 349.70 349.70 7.49 o 1.585608
-1 4 2 2753.00 2753.00 60.63 o 1.584271
-8 3 1 2101.80 2101.80 45.62 o 1.580407
-3 -5 1 561.30 561.30 12.11 o 1.579897
-3 4 2 305.10 305.10 6.54 o 1.579059
-6 -3 3 2242.60 2242.60 47.99 o 1.577760
7 2 1 1981.00 1981.00 43.27 o 1.574875
3 -2 4 704.40 704.40 15.35 o 1.574180
-3 -5 2 520.60 520.60 11.30 o 1.573724
-7 1 3 681.30 681.30 14.60 o 1.572701
-7 -3 2 803.00 803.00 17.18 o 1.572370
2 5 0 712.40 712.40 15.46 o 1.570742
6 -1 3 637.60 637.60 13.85 o 1.570465
-7 -2 3 564.70 564.70 12.27 o 1.570078
-1 -5 3 538.70 538.70 11.70 o 1.569828
-8 2 2 527.00 527.00 11.41 o 1.569267
5 4 0 578.30 578.30 12.49 o 1.567744
5 -5 0 585.40 585.40 12.64 o 1.567626
2 -5 3 633.90 633.90 13.61 o 1.567124
-8 -2 2 652.80 652.80 13.97 o 1.566985
8 1 1 759.50 759.50 15.99 o 1.565996
-5 -1 4 3186.70 3186.70 69.17 o 1.563859
0 4 2 3264.40 3264.40 70.02 o 1.558659
8 2 0 1265.20 1265.20 26.53 o 1.556742
-9 2 1 798.80 798.80 17.37 o 1.554690
-6 2 3 767.30 767.30 16.68 o 1.554644
-9 -1 1 505.80 505.80 11.05 o 1.553895
3 -1 4 525.10 525.10 11.47 o 1.553495
5 -4 3 2060.40 2060.40 44.64 o 1.551964
2 0 4 1633.10 1633.10 35.53 o 1.549778
-4 4 2 775.50 775.50 16.94 o 1.548778
-2 1 4 756.60 756.60 16.49 o 1.548242
6 -3 3 1179.00 1179.00 25.52 o 1.547037
-1 1 4 918.60 918.60 19.99 o 1.545356
0 -4 4 912.90 912.90 19.87 o 1.545334
5 -5 2 1031.80 1031.80 22.44 o 1.543420
-7 3 2 1058.40 1058.40 23.02 o 1.543319
-5 -2 4 598.30 598.30 12.97 o 1.541325
-2 3 3 537.00 537.00 11.64 o 1.541169
-2 5 1 474.60 474.60 10.29 o 1.540976
3 -3 4 399.50 399.50 8.67 o 1.540622
8 -2 2 376.20 376.20 8.17 o 1.540136
-1 -4 4 426.80 426.80 9.26 o 1.539738
9 -1 1 759.30 759.30 16.47 o 1.538998
-4 -3 4 1666.30 1666.30 36.11 o 1.538177
3 2 3 1250.30 1250.30 27.15 o 1.536170
8 -1 2 615.30 615.30 13.35 o 1.535515
-1 5 1 536.60 536.60 11.64 o 1.535381
-2 -5 3 289.20 289.20 6.28 o 1.534515
-1 3 3 279.70 279.70 6.08 o 1.533954
-9 0 2 314.10 314.10 6.84 o 1.533662
-3 1 4 376.20 376.20 8.20 o 1.533393
1 -4 4 426.30 426.30 9.30 o 1.533243
-5 0 4 467.00 467.00 10.19 o 1.533144
7 3 0 900.50 900.50 19.62 o 1.532478
-3 3 3 951.70 951.70 20.48 o 1.530825
3 -5 3 581.40 581.40 12.55 o 1.530313
4 3 2 467.40 467.40 10.12 o 1.530052
-3 5 1 584.00 584.00 12.80 o 1.529033
9 -2 1 1994.50 1994.50 43.79 o 1.528385
-6 -4 1 1748.50 1748.50 38.56 o 1.525469
0 1 4 766.30 766.30 16.86 o 1.525025
-5 -4 3 453.80 453.80 9.93 o 1.524403
-7 4 1 771.70 771.70 16.59 o 1.523215
6 3 1 914.10 914.10 19.64 o 1.522937
9 1 0 1049.10 1049.10 22.94 o 1.521417
6 -5 1 916.20 916.20 20.05 o 1.520659
7 1 2 890.90 890.90 19.23 o 1.519843
4 4 1 742.20 742.20 15.94 o 1.519012
-6 -4 2 475.00 475.00 10.47 o 1.517516
7 -4 2 792.80 792.80 17.64 o 1.517074
1 4 2 805.50 805.50 17.88 o 1.517064
-2 -4 4 870.10 870.10 19.32 o 1.517019
-9 1 2 2172.20 2172.20 48.23 o 1.513952
0 5 1 1798.00 1798.00 39.59 o 1.512807
0 3 3 1200.40 1200.40 26.57 o 1.509899
-8 0 3 2413.50 2413.50 53.84 o 1.509545
5 1 3 2851.20 2851.20 62.05 o 1.505104
2 -4 4 478.30 478.30 10.34 o 1.504670
-4 3 3 166.60 166.60 3.56 o 1.503948
-8 -1 3 165.70 165.70 3.52 o 1.503887
6 0 3 165.70 165.70 3.52 o 1.503879
-5 4 2 196.00 196.00 4.14 o 1.503453
-9 -1 2 253.10 253.10 5.33 o 1.503127
-4 1 4 482.90 482.90 10.31 o 1.502280
6 2 2 499.20 499.20 10.73 o 1.502225
9 -3 0 676.10 676.10 14.72 o 1.501588
3 5 0 784.90 784.90 17.10 o 1.501091
-4 5 1 825.70 825.70 17.91 o 1.500734
9 0 1 554.30 554.30 12.04 o 1.499211
4 -2 4 550.80 550.80 11.96 o 1.499187
-4 -5 2 590.00 590.00 12.91 o 1.498503
-4 -5 1 702.70 702.70 15.36 o 1.498240
6 -5 0 1317.60 1317.60 28.35 o 1.497595
8 -4 0 759.30 759.30 16.18 o 1.495690
8 -3 2 3323.30 3323.30 71.95 o 1.494652
1 1 4 3149.30 3149.30 67.53 o 1.489230
8 -4 1 455.90 455.90 9.74 o 1.488266
-6 -1 4 1000.60 1000.60 21.18 o 1.487804
-3 -5 3 1913.10 1913.10 42.72 o 1.485363
3 0 4 1443.00 1443.00 31.99 o 1.484505
8 0 2 2536.30 2536.30 55.19 o 1.482084
4 -5 3 955.40 955.40 20.92 o 1.480035
-3 -4 4 2048.70 2048.70 45.18 o 1.479355
4 -1 4 2380.80 2380.80 52.32 o 1.476664
1 5 1 823.10 823.10 17.98 o 1.475408
4 -3 4 1420.70 1420.70 30.70 o 1.474674
-7 2 3 933.90 933.90 20.47 o 1.472766
1 -6 1 851.20 851.20 18.66 o 1.472682
-5 -3 4 477.60 477.60 10.48 o 1.471919
2 -6 1 468.70 468.70 10.26 o 1.471600
1 3 3 523.50 523.50 11.44 o 1.471282
9 -3 1 1025.30 1025.30 22.28 o 1.470328
-7 -3 3 1474.90 1474.90 32.23 o 1.469180
-8 1 3 1025.40 1025.40 22.34 o 1.467855
7 -2 3 913.70 913.70 19.91 o 1.467320
6 -5 2 996.40 996.40 21.82 o 1.465924
-6 0 4 1015.50 1015.50 22.21 o 1.465762
1 -6 2 734.30 734.30 15.71 o 1.464623
-6 -2 4 371.10 371.10 7.98 o 1.463859
6 -4 3 303.60 303.60 6.56 o 1.463483
2 4 2 316.20 316.20 6.89 o 1.463230
-5 3 3 370.80 370.80 8.12 o 1.463043
3 -4 4 2696.20 2696.20 59.76 o 1.462266
10 -1 0 1803.30 1803.30 40.04 o 1.459153
-8 -3 1 765.00 765.00 16.87 o 1.458896
-5 5 1 451.10 451.10 9.90 o 1.458693
0 -6 1 319.70 319.70 6.98 o 1.458514
2 -6 2 273.90 273.90 5.98 o 1.458406
-5 1 4 213.90 213.90 4.60 o 1.457761
-9 3 1 241.20 241.20 5.15 o 1.457464
-10 1 1 316.50 316.50 6.76 o 1.456999
-9 -2 1 477.40 477.40 10.30 o 1.456374
6 4 0 511.60 511.60 11.09 o 1.456281
0 -6 2 811.00 811.00 17.75 o 1.455757
3 -6 1 1200.60 1200.60 26.30 o 1.455369
4 2 3 1514.10 1514.10 33.06 o 1.453603
-8 -2 3 1016.70 1016.70 22.33 o 1.452408
-10 0 1 1025.60 1025.60 22.52 o 1.452384
7 -1 3 1677.70 1677.70 36.84 o 1.450299
-9 2 2 1503.90 1503.90 33.11 o 1.449394
-8 3 2 1453.70 1453.70 31.32 o 1.447521
-6 4 2 1227.00 1227.00 26.26 o 1.446999
-8 -3 2 3359.80 3359.80 74.14 o 1.444836
2 1 4 2819.50 2819.50 62.58 o 1.441135
7 -3 3 1521.70 1521.70 33.46 o 1.440250
3 -6 2 1238.90 1238.90 27.45 o 1.437667
10 0 0 764.50 764.50 16.92 o 1.437463
10 -2 0 701.00 701.00 15.51 o 1.437422
7 -5 1 334.30 334.30 7.33 o 1.436832
8 2 1 432.60 432.60 9.36 o 1.436209
-6 -4 3 701.50 701.50 15.07 o 1.435800
5 3 2 2387.50 2387.50 51.86 o 1.434590
-1 -6 2 2497.30 2497.30 53.57 o 1.432605
-9 -2 2 427.60 427.60 9.27 o 1.430564
-1 -6 1 587.20 587.20 12.79 o 1.430371
-8 4 1 827.70 827.70 18.11 o 1.430239
-4 -4 4 2021.90 2021.90 44.46 o 1.429999
2 5 1 1043.60 1043.60 22.77 o 1.426395
-4 -5 3 1045.00 1045.00 22.80 o 1.426396
5 4 1 478.40 478.40 10.44 o 1.426127
4 5 0 563.70 563.70 12.30 o 1.425717
4 -6 1 1529.40 1529.40 33.37 o 1.425436
7 -5 0 3235.60 3235.60 71.64 o 1.422058
2 3 3 470.60 470.60 10.01 o 1.421379
5 -5 3 187.30 187.30 3.89 o 1.420334
5 -2 4 179.20 179.20 3.78 o 1.419921
9 1 1 239.30 239.30 5.08 o 1.419606
-5 -5 2 1199.60 1199.60 26.02 o 1.419094
-10 2 1 2375.70 2375.70 51.88 o 1.418965
-2 2 4 2892.00 2892.00 62.49 o 1.414950
2 -6 0 672.50 672.50 14.47 o 1.414651
-5 -5 1 249.00 249.00 5.32 o 1.414173
9 2 0 466.50 466.50 9.82 o 1.413332
-7 -4 1 598.30 598.30 12.58 o 1.413130
4 0 4 696.40 696.40 14.64 o 1.412986
-6 3 3 601.40 601.40 13.23 o 1.411495
-7 -4 2 583.80 583.80 12.84 o 1.411425
8 -4 2 553.90 553.90 12.21 o 1.411014
0 -5 4 554.70 554.70 12.22 o 1.411006
1 -6 0 561.50 561.50 12.37 o 1.410947
4 -4 4 1204.60 1204.60 26.17 o 1.409506
-1 2 4 959.30 959.30 20.92 o 1.408734
-7 -1 4 709.70 709.70 15.50 o 1.408155
-3 2 4 601.00 601.00 13.12 o 1.407556
9 -2 2 600.00 600.00 13.09 o 1.407544
-6 5 1 604.60 604.60 13.19 o 1.406340
-10 -1 1 606.60 606.60 13.23 o 1.406286
7 3 1 618.70 618.70 13.49 o 1.405873
1 -5 4 619.70 619.70 13.52 o 1.405737
3 -6 0 533.60 533.60 11.61 o 1.404773
8 3 0 483.50 483.50 10.52 o 1.404455
4 -6 2 453.10 453.10 9.88 o 1.404193
6 1 3 450.50 450.50 9.84 o 1.403802
-6 1 4 534.60 534.60 11.70 o 1.403407
5 -3 4 795.00 795.00 17.38 o 1.402971
-1 -5 4 984.90 984.90 21.51 o 1.402781
3 4 2 1755.40 1755.40 38.25 o 1.401241
9 -1 2 713.10 713.10 15.64 o 1.400076
-6 -3 4 712.50 712.50 15.63 o 1.400072
-10 0 2 752.60 752.60 16.40 o 1.399608
-9 0 3 1187.50 1187.50 25.41 o 1.398637
-2 -6 2 1306.50 1306.50 28.99 o 1.397135
5 -1 4 2332.40 2332.40 51.95 o 1.396830
10 -1 1 1017.20 1017.20 22.77 o 1.394000
0 6 0 960.60 960.60 21.50 o 1.393975
8 1 2 721.20 721.20 16.20 o 1.393498
7 0 3 730.30 730.30 16.40 o 1.393486
-7 0 4 1088.30 1088.30 24.40 o 1.393272
-2 -6 1 1687.50 1687.50 37.49 o 1.390597
-9 -1 3 544.60 544.60 12.07 o 1.390278
-1 -2 5 534.30 534.30 11.84 o 1.390271
1 -6 3 277.10 277.10 6.09 o 1.389988
10 -2 1 250.70 250.70 5.51 o 1.389920
9 -4 0 209.30 209.30 4.56 o 1.389624
0 2 4 224.80 224.80 4.87 o 1.389433
-8 2 3 225.20 225.20 4.88 o 1.389430
7 2 2 399.50 399.50 8.56 o 1.388930
-10 1 2 749.30 749.30 16.06 o 1.388388
2 -5 4 888.30 888.30 19.45 o 1.387418
-4 2 4 838.20 838.20 18.41 o 1.387175
0 -6 3 795.10 795.10 17.47 o 1.386789
7 -5 2 890.10 890.10 19.40 o 1.385973
-2 -2 5 899.00 899.00 19.57 o 1.385316
3 1 4 685.00 685.00 14.98 o 1.384396
5 -6 1 667.20 667.20 14.60 o 1.384259
-7 -2 4 652.40 652.40 14.28 o 1.383999
-7 4 2 677.50 677.50 14.82 o 1.383465
0 -2 5 801.90 801.90 17.58 o 1.382317
4 -6 0 846.00 846.00 18.55 o 1.382142
-2 -5 4 1000.10 1000.10 21.91 o 1.381752
2 -6 3 1612.00 1612.00 35.28 o 1.380303
9 -4 1 1689.30 1689.30 37.06 o 1.379307
10 1 0 1208.30 1208.30 26.36 o 1.377733
10 -3 0 1157.70 1157.70 25.26 o 1.377662
9 -3 2 481.30 481.30 10.49 o 1.376281
-1 -1 5 478.30 478.30 10.46 o 1.376153
7 -4 3 564.80 564.80 12.43 o 1.375814
-2 -1 5 2445.10 2445.10 54.27 o 1.375046
-5 -4 4 1556.10 1556.10 34.53 o 1.372586
-10 -1 2 1526.80 1526.80 33.88 o 1.372575
-1 -6 3 1140.70 1140.70 24.70 o 1.370968
5 2 3 1277.70 1277.70 27.76 o 1.370433
3 5 1 1078.40 1078.40 23.54 o 1.369365
-9 1 3 931.50 931.50 20.32 o 1.368935
-3 -2 5 817.60 817.60 17.92 o 1.367857
-8 -3 3 848.80 848.80 18.60 o 1.367763
-1 -3 5 1866.80 1866.80 40.80 o 1.366802
1 6 0 1486.60 1486.60 32.50 o 1.365120
0 -1 5 1254.60 1254.60 27.47 o 1.364790
3 3 3 1413.10 1413.10 30.76 o 1.363788
0 -3 5 1372.60 1372.60 29.73 o 1.362844
1 -2 5 802.80 802.80 17.46 o 1.362100
-3 -1 5 590.40 590.40 12.89 o 1.361560
-5 -5 3 589.20 589.20 12.86 o 1.361553
10 0 1 721.70 721.70 15.69 o 1.360614
5 -6 2 727.90 727.90 15.83 o 1.360598
-2 5 2 835.60 835.60 18.14 o 1.360319
8 -2 3 799.40 799.40 17.39 o 1.359248
1 2 4 693.40 693.40 15.20 o 1.358603
3 -6 3 706.50 706.50 15.49 o 1.358519
-2 -3 5 711.30 711.30 15.60 o 1.358497
3 -5 4 1592.60 1592.60 34.59 o 1.357525
-3 5 2 997.20 997.20 21.89 o 1.356186
9 0 2 659.80 659.80 14.61 o 1.355644
-5 2 4 662.70 662.70 14.67 o 1.355440
-9 3 2 674.20 674.20 14.93 o 1.355386
6 -5 3 802.90 802.90 17.70 o 1.355115
7 4 0 973.10 973.10 21.16 o 1.353485
8 -5 1 828.20 828.20 18.09 o 1.353339
-7 3 3 601.60 601.60 13.24 o 1.352892
-1 5 2 913.60 913.60 20.21 o 1.352360
-3 -6 2 1762.20 1762.20 38.86 o 1.352052
5 -4 4 1749.60 1749.60 38.66 o 1.350006
-3 -5 4 617.10 617.10 13.66 o 1.349586
-2 4 3 432.70 432.70 9.56 o 1.349363
10 -3 1 413.70 413.70 9.14 o 1.349323
-7 -4 3 354.80 354.80 7.79 o 1.349003
5 5 0 424.20 424.20 9.21 o 1.348634
5 -6 0 459.30 459.30 9.97 o 1.348542
-10 3 1 908.20 908.20 19.72 o 1.347373
-7 5 1 899.00 899.00 19.58 o 1.347255
1 -3 5 837.30 837.30 18.30 o 1.346936
-3 4 3 804.90 804.90 17.59 o 1.345873
-9 -2 3 828.30 828.30 18.10 o 1.345807
8 -5 0 1437.80 1437.80 31.34 o 1.344975
-2 -6 3 1492.70 1492.70 32.55 o 1.343778
6 3 2 862.60 862.60 18.83 o 1.343140
-7 1 4 664.40 664.40 14.51 o 1.342837
8 -1 3 487.00 487.00 10.63 o 1.342215
-3 -6 1 478.80 478.80 10.44 o 1.342112
1 -1 5 474.70 474.70 10.34 o 1.341856
-10 2 2 488.40 488.40 10.61 o 1.341529
8 -3 3 497.70 497.70 10.78 o 1.341077
-1 4 3 496.80 496.80 10.76 o 1.341053
-9 4 1 455.10 455.10 9.86 o 1.340629
-4 5 2 401.40 401.40 8.72 o 1.340284
6 -2 4 393.10 393.10 8.54 o 1.340225
-9 -3 1 429.20 429.20 9.42 o 1.339441
-6 -5 2 477.50 477.50 10.48 o 1.339323
-4 -2 5 509.70 509.70 11.20 o 1.339263
5 0 4 607.90 607.90 13.36 o 1.339123
-3 -3 5 1469.20 1469.20 32.18 o 1.338580
-4 -1 5 1566.80 1566.80 34.42 o 1.336751
6 4 1 1524.90 1524.90 33.50 o 1.336722
4 4 2 1465.60 1465.60 32.11 o 1.334854
6 -6 1 1530.70 1530.70 33.53 o 1.334796
0 5 2 1878.40 1878.40 41.23 o 1.332927
-9 -3 2 1114.60 1114.60 24.53 o 1.332427
-6 -5 1 741.90 741.90 16.19 o 1.331268
2 -2 5 748.00 748.00 16.30 o 1.331180
-4 4 3 777.60 777.60 16.91 o 1.330855
-2 0 5 765.10 765.10 16.74 o 1.330035
-10 -2 1 710.90 710.90 15.64 o 1.329401
6 -3 4 715.80 715.80 15.74 o 1.329288
-11 1 1 870.40 870.40 18.77 o 1.328578
-8 -1 4 872.80 872.80 18.82 o 1.328569
-1 0 5 645.20 645.20 13.64 o 1.327680
2 6 0 507.70 507.70 11.04 o 1.326542
-7 -3 4 985.10 985.10 21.49 o 1.326374
11 -1 0 1183.80 1183.80 25.82 o 1.326338
4 -6 3 1478.20 1478.20 32.24 o 1.326298
4 1 4 3747.00 3747.00 81.41 o 1.322532
-11 0 1 286.60 286.60 6.13 o 1.321764
0 4 3 303.20 303.20 6.46 o 1.321580
-3 0 5 584.10 584.10 12.33 o 1.321101
2 -3 5 1713.10 1713.10 36.83 o 1.320291
-8 0 4 1564.40 1564.40 34.47 o 1.319316
2 2 4 804.10 804.10 17.52 o 1.318503
4 -5 4 666.80 666.80 14.48 o 1.318256
9 2 1 576.80 576.80 12.61 o 1.317506
6 -1 4 584.80 584.80 12.79 o 1.317477
-8 4 2 2750.70 2750.70 60.85 o 1.316445
-6 2 4 1652.60 1652.60 36.18 o 1.314651
0 0 5 537.90 537.90 11.86 o 1.314212
-5 5 2 365.80 365.80 8.11 o 1.313814
-8 -4 2 371.80 371.80 8.24 o 1.313753
-10 -2 2 577.00 577.00 12.76 o 1.313412
9 -4 2 619.30 619.30 13.66 o 1.313378
11 -2 0 1000.00 1000.00 21.97 o 1.313177
-8 -4 1 1726.60 1726.60 38.27 o 1.311385
-1 -4 5 864.80 864.80 19.18 o 1.311032
0 -4 5 593.50 593.50 13.11 o 1.310744
-6 -4 4 519.50 519.50 11.41 o 1.310544
6 -6 2 558.50 558.50 12.12 o 1.309814
7 1 3 595.30 595.30 12.90 o 1.309534
2 -1 5 591.10 591.10 12.85 o 1.309048
-2 6 1 540.30 540.30 11.82 o 1.308632
-4 -5 4 534.20 534.20 11.68 o 1.308584
-4 -3 5 527.90 527.90 11.55 o 1.308534
-9 2 3 483.70 483.70 10.60 o 1.307846
4 5 1 487.70 487.70 10.69 o 1.307711
-3 -6 3 553.70 553.70 12.12 o 1.307198
8 -5 2 637.10 637.10 13.93 o 1.306883
11 0 0 669.30 669.30 14.63 o 1.306784
6 -6 0 821.20 821.20 17.94 o 1.306355
-5 4 3 984.40 984.40 21.57 o 1.305426
-8 -2 4 1035.50 1035.50 22.72 o 1.305036
-3 6 1 1274.20 1274.20 27.94 o 1.304453
1 5 2 1488.30 1488.30 32.50 o 1.303457
-11 2 1 847.60 847.60 18.55 o 1.302698
-5 -1 5 652.50 652.50 14.28 o 1.302424
-1 6 1 482.50 482.50 10.53 o 1.302034
4 3 3 443.30 443.30 9.67 o 1.301863
-5 -2 5 416.70 416.70 9.07 o 1.301586
-4 0 5 416.20 416.20 9.06 o 1.301541
8 3 1 419.50 419.50 9.14 o 1.301424
-2 -4 5 685.80 685.80 15.06 o 1.300543
-4 -6 2 885.70 885.70 19.51 o 1.300298
1 -4 5 1852.60 1852.60 40.63 o 1.299698
-10 0 3 1496.70 1496.70 32.10 o 1.298335
10 1 1 3705.30 3705.30 81.90 o 1.297145
-6 -5 3 3358.00 3358.00 74.27 o 1.294199
8 0 3 392.20 392.20 8.52 o 1.293699
10 -2 2 315.80 315.80 6.86 o 1.293587
9 3 0 259.80 259.80 5.60 o 1.293348
10 2 0 365.60 365.60 7.80 o 1.292837
10 -4 0 405.80 405.80 8.65 o 1.292748
1 4 3 635.00 635.00 13.57 o 1.292357
3 -2 5 963.70 963.70 20.94 o 1.291716
8 -4 3 975.90 975.90 21.28 o 1.291663
1 0 5 858.00 858.00 18.81 o 1.290614
-8 3 3 848.60 848.60 18.61 o 1.290501
-4 6 1 1007.30 1007.30 22.05 o 1.289804
6 2 3 1134.10 1134.10 24.80 o 1.289573
-10 -1 3 1115.00 1115.00 24.31 o 1.288572
-4 -6 1 733.30 733.30 16.08 o 1.287904
7 -5 3 725.30 725.30 15.95 o 1.287667
8 2 2 790.00 790.00 17.39 o 1.287471
6 -4 4 1262.30 1262.30 27.76 o 1.287013
5 -6 3 1784.10 1784.10 38.42 o 1.285851
0 6 1 478.10 478.10 10.22 o 1.285139
-11 0 2 448.20 448.20 9.58 o 1.285107
3 -3 5 263.90 263.90 5.66 o 1.284779
10 -1 2 253.70 253.70 5.44 o 1.284743
-8 5 1 236.50 236.50 5.09 o 1.284656
9 1 2 1265.00 1265.00 27.70 o 1.283828
-11 -1 1 2512.00 2512.00 55.24 o 1.283702
10 -4 1 2744.20 2744.20 60.92 o 1.280942
3 6 0 1110.10 1110.10 24.44 o 1.280770
-3 -4 5 241.90 241.90 5.23 o 1.280028
7 -6 1 242.70 242.70 5.23 o 1.280010
-2 3 4 244.70 244.70 5.27 o 1.279980
-11 1 2 431.40 431.40 9.19 o 1.279387
-8 1 4 511.10 511.10 10.90 o 1.279236
2 -4 5 765.20 765.20 16.54 o 1.278688
-6 5 2 785.70 785.70 17.09 o 1.278615
-3 3 4 1415.30 1415.30 31.39 o 1.277467
-10 1 3 1463.10 1463.10 32.33 o 1.277439
0 -6 4 2245.00 2245.00 49.38 o 1.275785
1 -6 4 1189.80 1189.80 26.22 o 1.274836
-9 -3 3 1252.50 1252.50 27.54 o 1.274669
11 -1 1 954.50 954.50 20.81 o 1.273411
11 -2 1 755.90 755.90 16.52 o 1.273237
9 -5 1 436.10 436.10 9.58 o 1.272794
6 5 0 416.90 416.90 9.16 o 1.272743
-5 0 5 412.40 412.40 9.06 o 1.272729
-1 3 4 365.10 365.10 8.02 o 1.272419
5 -5 4 411.50 411.50 9.02 o 1.272128
10 -3 2 412.00 412.00 9.03 o 1.272126
3 2 4 671.20 671.20 14.66 o 1.271685
-6 4 3 1030.10 1030.10 22.43 o 1.271339
-5 -3 5 1355.70 1355.70 29.62 o 1.270385
11 -3 0 1118.00 1118.00 24.47 o 1.270061
9 -5 0 833.00 833.00 18.29 o 1.269194
-10 3 2 979.60 979.60 21.49 o 1.268863
3 -1 5 1281.00 1281.00 28.02 o 1.268538
-7 2 4 1288.80 1288.80 28.14 o 1.267368
5 4 2 949.80 949.80 20.78 o 1.267126
-1 -6 4 609.40 609.40 13.35 o 1.266781
-8 -4 3 444.30 444.30 9.75 o 1.266314
2 5 2 511.20 511.20 11.20 o 1.265925
6 0 4 562.80 562.80 12.33 o 1.265820
-5 6 1 636.00 636.00 13.91 o 1.265708
-4 3 4 1433.10 1433.10 31.28 o 1.265055
2 -6 4 1393.40 1393.40 30.64 o 1.264001
-4 -6 3 964.30 964.30 21.22 o 1.263572
1 -7 2 806.10 806.10 17.71 o 1.263308
7 -2 4 648.90 648.90 14.17 o 1.262741
2 -7 2 576.80 576.80 12.60 o 1.262174
9 -2 3 575.60 575.60 12.57 o 1.262158
-7 -5 2 574.80 574.80 12.59 o 1.261814
-5 -5 4 715.00 715.00 15.70 o 1.261282
-11 -1 2 751.40 751.40 16.49 o 1.261209
-6 -1 5 1003.60 1003.60 21.97 o 1.260801
8 4 0 1051.80 1051.80 22.96 o 1.259982
-2 1 5 780.10 780.10 17.08 o 1.259595
2 -7 1 600.00 600.00 13.15 o 1.259279
1 6 1 539.20 539.20 11.82 o 1.259112
11 1 0 492.90 492.90 10.76 o 1.258566
5 1 4 497.20 497.20 10.85 o 1.258523
2 0 5 501.60 501.60 10.95 o 1.258486
7 -6 0 564.50 564.50 12.29 o 1.258144
7 3 2 716.60 716.60 15.66 o 1.257475
-6 -2 5 782.50 782.50 17.14 o 1.257191
1 -7 1 803.20 803.20 17.61 o 1.257108
7 -3 4 952.20 952.20 20.84 o 1.256405
-10 4 1 948.40 948.40 20.75 o 1.256287
2 4 3 547.50 547.50 11.99 o 1.255306
0 3 4 547.60 547.60 11.99 o 1.255307
-3 1 5 508.70 508.70 11.17 o 1.254812
0 -7 2 518.20 518.20 11.38 o 1.254772
-1 1 5 521.00 521.00 11.44 o 1.254762
7 -6 2 559.70 559.70 12.30 o 1.254654
-8 -3 4 2024.30 2024.30 44.33 o 1.253566
7 4 1 1518.10 1518.10 33.31 o 1.252643
3 -7 1 613.50 613.50 13.48 o 1.251857
-7 -5 1 597.30 597.30 13.13 o 1.251816
-9 -1 4 545.80 545.80 11.99 o 1.251515
3 -7 2 548.30 548.30 12.05 o 1.251450
-4 -4 5 717.40 717.40 15.72 o 1.250874
9 -3 3 893.80 893.80 19.54 o 1.250354
-10 -2 3 897.60 897.60 19.63 o 1.250125
-11 3 1 740.50 740.50 16.28 o 1.249423
3 -4 5 745.40 745.40 16.40 o 1.249123
-9 4 2 900.40 900.40 19.79 o 1.248775
-2 -6 4 1236.70 1236.70 27.12 o 1.248441
10 0 2 1699.40 1699.40 37.22 o 1.247371
-7 -4 4 946.70 946.70 20.81 o 1.246735
-9 0 4 788.70 788.70 17.33 o 1.246530
4 -2 5 596.80 596.80 13.09 o 1.246094
9 -1 3 525.80 525.80 11.51 o 1.245715
0 -7 1 504.40 504.40 11.04 o 1.245492
-11 2 2 488.20 488.20 10.69 o 1.245191
11 0 1 485.10 485.10 10.63 o 1.245044
-5 -6 2 500.60 500.60 10.95 o 1.244628
11 -3 1 508.30 508.30 11.12 o 1.244556
5 5 1 560.00 560.00 12.23 o 1.244270
3 -6 4 642.40 642.40 14.03 o 1.244015
-5 3 4 899.70 899.70 19.71 o 1.243585
4 -3 5 3097.10 3097.10 68.48 o 1.242596
7 -1 4 1324.10 1324.10 29.32 o 1.240921
-4 1 5 1019.70 1019.70 22.59 o 1.240736
0 1 5 927.60 927.60 20.56 o 1.240637
6 -6 3 1802.10 1802.10 39.31 o 1.239571
5 3 3 2916.00 2916.00 64.41 o 1.238378
-1 -7 2 1109.20 1109.20 24.22 o 1.237141
-7 5 2 735.00 735.00 16.08 o 1.236841
-6 0 5 555.30 555.30 12.20 o 1.236497
0 -5 5 564.70 564.70 12.45 o 1.236267
-10 -3 1 742.10 742.10 16.38 o 1.235980
4 -7 1 2234.30 2234.30 48.86 o 1.235339
-1 -5 5 1243.60 1243.60 27.66 o 1.233816
-6 6 1 1239.20 1239.20 27.56 o 1.233724
-10 -3 2 1356.30 1356.30 30.09 o 1.233554
4 -7 2 3345.90 3345.90 74.04 o 1.231847
9 -5 2 581.10 581.10 12.56 o 1.230827
-7 4 3 460.60 460.60 9.92 o 1.230669
-5 -6 1 451.00 451.00 9.71 o 1.230654
4 6 0 310.30 310.30 6.68 o 1.230317
-10 2 3 285.30 285.30 6.19 o 1.230022
1 3 4 361.80 361.80 7.94 o 1.229766
1 -5 5 471.80 471.80 10.40 o 1.229634
-9 -2 4 3272.60 3272.60 73.04 o 1.229124
-9 3 3 2126.60 2126.60 47.69 o 1.226978
-7 -5 3 1632.70 1632.70 36.47 o 1.226907
-6 -3 5 558.80 558.80 12.20 o 1.226364
2 6 1 564.00 564.00 12.18 o 1.225596
-1 -7 1 634.30 634.30 13.86 o 1.225193
-9 -4 2 796.30 796.30 17.56 o 1.224912
1 -7 3 1050.60 1050.60 23.26 o 1.224704
10 -4 2 1296.70 1296.70 28.69 o 1.224572
7 -4 4 1199.30 1199.30 26.32 o 1.223135
8 1 3 1034.00 1034.00 22.75 o 1.223065
4 -1 5 479.40 479.40 10.58 o 1.222628
3 5 2 431.70 431.70 9.52 o 1.222520
8 -6 1 431.90 431.90 9.52 o 1.222520
-2 -5 5 411.10 411.10 9.06 o 1.222443
-3 -6 4 457.80 457.80 9.97 o 1.221948
-11 -2 1 505.20 505.20 10.97 o 1.221810
6 -5 4 577.50 577.50 12.51 o 1.221606
-9 5 1 622.00 622.00 13.52 o 1.221135
2 -7 3 514.80 514.80 11.30 o 1.220654
4 2 4 510.60 510.60 11.21 o 1.220627
8 -5 3 499.20 499.20 10.99 o 1.220488
-12 1 1 560.10 560.10 12.31 o 1.220165
-9 -4 1 667.30 667.30 14.62 o 1.219980
0 -7 3 722.70 722.70 15.77 o 1.219912
3 0 5 870.10 870.10 18.91 o 1.219764
-5 1 5 1899.90 1899.90 42.55 o 1.218276
1 1 5 2464.80 2464.80 55.34 o 1.218137
4 -6 4 2166.30 2166.30 47.83 o 1.216148
-8 2 4 1445.60 1445.60 31.87 o 1.216048
12 -1 0 291.40 291.40 6.35 o 1.215450
10 2 1 261.60 261.60 5.69 o 1.215301
-5 -6 3 259.30 259.30 5.64 o 1.215262
-9 1 4 267.20 267.20 5.80 o 1.215115
-5 -4 5 349.20 349.20 7.57 o 1.214854
-6 3 4 789.30 789.30 17.13 o 1.214411
2 -5 5 894.70 894.70 19.45 o 1.214347
-7 -1 5 1227.20 1227.20 26.71 o 1.214172
2 -7 0 652.40 652.40 14.43 o 1.212846
7 2 3 607.60 607.60 13.44 o 1.212795
4 -4 5 605.70 605.70 13.40 o 1.212793
9 -4 3 481.60 481.60 10.67 o 1.212556
3 4 3 479.70 479.70 10.62 o 1.212549
-12 0 1 470.20 470.20 10.38 o 1.212326
-11 -2 2 475.70 475.70 10.50 o 1.212296
-2 -7 2 1134.00 1134.00 24.72 o 1.211534
5 -7 1 1812.90 1812.90 39.82 o 1.210775
-6 -5 4 2104.30 2104.30 46.33 o 1.210097
3 -7 0 1238.60 1238.60 27.08 o 1.209122
9 3 1 638.10 638.10 14.09 o 1.208621
-7 -2 5 557.70 557.70 12.30 o 1.208418
-11 0 3 549.30 549.30 12.11 o 1.208288
3 -7 3 632.30 632.30 13.91 o 1.208022
1 -7 0 656.00 656.00 14.43 o 1.207983
12 -2 0 798.00 798.00 17.49 o 1.207808
-1 -7 3 1787.60 1787.60 39.39 o 1.206583
8 -6 0 1849.30 1849.30 40.74 o 1.206318
11 -4 0 1686.00 1686.00 37.02 o 1.205105
5 -7 2 1425.30 1425.30 31.30 o 1.204588
9 0 3 1538.70 1538.70 33.41 o 1.204135
-3 -5 5 1262.50 1262.50 28.01 o 1.202865
-12 2 1 3308.10 3308.10 74.50 o 1.202503
6 4 2 2860.30 2860.30 64.75 o 1.200304
7 5 0 2529.70 2529.70 57.12 o 1.199922
-11 -1 3 2061.00 2061.00 45.36 o 1.197943
12 0 0 1591.10 1591.10 34.99 o 1.197885
8 -6 2 464.90 464.90 10.18 o 1.197524
-2 -7 1 406.10 406.10 8.86 o 1.197458
2 3 4 339.20 339.20 7.38 o 1.197329
4 -7 0 320.70 320.70 6.92 o 1.197043
9 2 2 321.70 321.70 6.95 o 1.197037
10 -5 1 432.10 432.10 9.25 o 1.196725
10 3 0 477.20 477.20 10.22 o 1.196646
5 -2 5 499.90 499.90 10.70 o 1.196610
10 -5 0 538.00 538.00 11.50 o 1.196552
5 -3 5 867.60 867.60 18.79 o 1.195947
-7 6 1 839.60 839.60 18.32 o 1.195689
11 -2 2 654.40 654.40 14.39 o 1.195123
7 0 4 643.20 643.20 14.14 o 1.195025
-7 0 5 649.00 649.00 14.24 o 1.194851
0 7 0 651.20 651.20 14.29 o 1.194835
6 1 4 695.30 695.30 15.23 o 1.194653
-11 1 3 1065.80 1065.80 23.25 o 1.193815
11 1 1 1226.90 1226.90 26.94 o 1.193425
11 -4 1 2771.60 2771.60 61.16 o 1.192710
3 -5 5 2679.90 2679.90 58.80 o 1.191348
-8 5 2 721.30 721.30 15.89 o 1.190657
11 2 0 582.80 582.80 12.81 o 1.190445
-3 5 3 516.80 516.80 11.31 o 1.190141
-2 5 3 516.40 516.40 11.31 o 1.190135
-10 -3 3 513.60 513.60 11.22 o 1.190075
7 -6 3 514.60 514.60 11.22 o 1.189718
8 -2 4 454.50 454.50 9.94 o 1.189087
-9 -4 3 441.90 441.90 9.68 o 1.188957
-4 -6 4 437.10 437.10 9.59 o 1.188856
-11 3 2 436.80 436.80 9.58 o 1.188826
-6 1 5 437.40 437.40 9.60 o 1.188778
2 1 5 453.70 453.70 9.97 o 1.188606
10 1 2 531.00 531.00 11.67 o 1.188341
-8 -5 2 622.60 622.60 13.67 o 1.188168
4 -7 3 1110.90 1110.90 24.29 o 1.187583
-6 -6 2 1239.90 1239.90 27.07 o 1.187361
-12 0 2 869.60 869.60 19.05 o 1.186606
3 6 1 759.80 759.80 16.66 o 1.186456
8 -3 4 629.80 629.80 13.82 o 1.186170
11 -1 2 683.40 683.40 14.98 o 1.185749
-2 -7 3 853.20 853.20 18.69 o 1.185535
-8 4 3 869.40 869.40 19.04 o 1.185521
-12 1 2 2867.40 2867.40 62.77 o 1.184466
-9 -3 4 1166.30 1166.30 25.49 o 1.183462
-8 -4 4 937.50 937.50 20.49 o 1.183320
-2 6 2 642.40 642.40 14.06 o 1.183039
-3 6 2 499.40 499.40 10.97 o 1.182673
-10 4 2 504.60 504.60 11.06 o 1.182486
-4 5 3 691.80 691.80 15.15 o 1.182070
-1 5 3 703.40 703.40 15.41 o 1.182055
5 -6 4 748.10 748.10 16.38 o 1.182000
6 5 1 1484.30 1484.30 32.52 o 1.181191
11 -3 2 1267.30 1267.30 27.85 o 1.180481
-12 -1 1 1216.50 1216.50 26.74 o 1.180399
6 -7 1 842.30 842.30 18.45 o 1.179596
-3 -7 2 788.20 788.20 17.26 o 1.179432
-7 3 4 721.20 721.20 15.80 o 1.179182
-7 -3 5 681.90 681.90 14.96 o 1.178619
-10 -1 4 698.90 698.90 15.34 o 1.178479
8 3 2 720.50 720.50 15.81 o 1.178355
-11 4 1 774.20 774.20 16.98 o 1.178098
5 6 0 809.70 809.70 17.74 o 1.177414
5 -7 0 797.90 797.90 17.48 o 1.177341
-8 -5 1 744.80 744.80 16.25 o 1.177106
-10 0 4 610.30 610.30 13.38 o 1.176634
4 0 5 561.40 561.40 12.31 o 1.176450
12 -3 0 532.20 532.20 11.68 o 1.176325
-4 -5 5 515.20 515.20 11.31 o 1.176243
9 4 0 453.40 453.40 9.95 o 1.175574
-1 6 2 456.50 456.50 10.02 o 1.175464
6 3 3 458.60 458.60 10.06 o 1.175419
-2 2 5 462.00 462.00 10.13 o 1.175357
4 5 2 462.10 462.10 10.13 o 1.175356
10 -2 3 462.60 462.60 10.14 o 1.175347
8 4 1 481.60 481.60 10.55 o 1.174739
-4 6 2 471.20 471.20 10.36 o 1.174390
1 7 0 484.40 484.40 10.69 o 1.174194
-6 -4 5 602.00 602.00 13.33 o 1.173869
12 -2 1 627.90 627.90 13.90 o 1.173832
-3 2 5 676.10 676.10 14.99 o 1.173772
5 -1 5 1089.10 1089.10 24.08 o 1.173468
-6 -6 1 1949.20 1949.20 41.93 o 1.172537
12 -1 1 650.20 650.20 14.36 o 1.171663
5 -4 5 709.90 709.90 15.68 o 1.171597
6 -7 2 3167.50 3167.50 70.72 o 1.171208
-1 2 5 3151.50 3151.50 70.35 o 1.169137
7 -5 4 832.00 832.00 18.43 o 1.168856
8 -1 4 477.60 477.60 10.45 o 1.168527
10 -3 3 830.50 830.50 17.91 o 1.168068
5 2 4 2176.20 2176.20 46.94 o 1.167484
-5 5 3 1195.70 1195.70 26.52 o 1.166405
0 5 3 1177.30 1177.30 26.11 o 1.166381
4 4 3 1085.50 1085.50 24.02 o 1.166131
-12 -1 2 1129.20 1129.20 24.69 o 1.165448
-8 -1 5 526.80 526.80 11.66 o 1.164640
-11 -2 3 516.20 516.20 11.46 o 1.164601
-4 2 5 505.30 505.30 11.23 o 1.164475
9 -6 1 511.30 511.30 11.37 o 1.164424
-6 -6 3 520.30 520.30 11.57 o 1.164384
-10 3 3 562.60 562.60 12.51 o 1.164283
-3 -7 1 1224.20 1224.20 27.01 o 1.163820
-9 2 4 1810.10 1810.10 39.80 o 1.162812
-12 3 1 1214.60 1214.60 26.88 o 1.162458
4 -5 5 1145.80 1145.80 25.30 o 1.161940
-8 -5 3 1705.00 1705.00 37.33 o 1.161468
5 -7 3 1045.40 1045.40 22.99 o 1.160510
0 6 2 899.60 899.60 19.80 o 1.160397
8 -4 4 779.60 779.60 17.18 o 1.160278
10 -1 3 598.20 598.20 13.19 o 1.159799
3 3 4 605.90 605.90 13.36 o 1.159707
-12 2 2 695.60 695.60 15.27 o 1.159396
10 -5 2 823.70 823.70 17.98 o 1.159060
-5 6 2 818.30 818.30 17.77 o 1.158677
-10 5 1 781.60 781.60 16.96 o 1.158590
12 1 0 527.30 527.30 11.48 o 1.158192
-3 -7 3 405.70 405.70 8.89 o 1.157964
-1 -2 6 360.60 360.60 7.98 o 1.157596
-10 -2 4 391.00 391.00 8.68 o 1.157504
-8 -2 5 522.30 522.30 11.63 o 1.157338
-2 -2 6 596.90 596.90 13.29 o 1.157284
-7 -5 4 1037.80 1037.80 23.13 o 1.157105
-11 2 3 1271.80 1271.80 28.35 o 1.157049
0 2 5 1903.80 1903.80 42.66 o 1.155475
9 -5 3 1159.50 1159.50 25.99 o 1.155297
-3 4 4 885.10 885.10 19.78 o 1.155164
-2 4 4 688.80 688.80 15.21 o 1.154814
11 0 2 826.80 826.80 17.94 o 1.153976
-7 1 5 753.30 753.30 16.37 o 1.153818
3 1 5 643.20 643.20 14.09 o 1.153621
-8 6 1 567.20 567.20 12.43 o 1.153468
12 -3 1 551.00 551.00 12.07 o 1.153430
9 -6 0 501.00 501.00 11.06 o 1.152922
-1 -3 6 832.90 832.90 18.40 o 1.152482
-10 1 4 1177.40 1177.40 25.96 o 1.152285
1 -7 4 1187.40 1187.40 26.18 o 1.152280
6 -7 0 1229.90 1229.90 26.89 o 1.151127
-5 -6 4 719.60 719.60 15.75 o 1.150867
0 -7 4 627.60 627.60 13.75 o 1.150797
0 -6 5 598.60 598.60 13.11 o 1.150771
0 -2 6 402.80 402.80 8.85 o 1.150467
-2 -3 6 552.60 552.60 12.19 o 1.149995
-8 0 5 1140.20 1140.20 25.16 o 1.149722
-3 -2 6 2028.10 2028.10 44.72 o 1.149549
-4 4 4 1885.90 1885.90 41.96 o 1.148119
-5 2 5 1239.60 1239.60 27.60 o 1.148003
0 -3 6 385.50 385.50 8.53 o 1.147600
1 -6 5 363.30 363.30 8.03 o 1.147569
12 0 1 269.50 269.50 5.93 o 1.147289
2 7 0 265.80 265.80 5.83 o 1.147210
-1 4 4 273.90 273.90 5.99 o 1.147090
6 -3 5 352.20 352.20 7.69 o 1.146816
-1 -6 5 459.50 459.50 10.05 o 1.146634
-11 -3 2 579.00 579.00 12.68 o 1.146496
2 -7 4 676.60 676.60 14.85 o 1.146407
-11 -3 1 1449.30 1449.30 31.96 o 1.145948
6 -2 5 1868.60 1868.60 41.15 o 1.145248
-10 -4 2 788.50 788.50 17.37 o 1.144629
9 1 3 575.20 575.20 12.68 o 1.144413
11 -4 2 518.00 518.00 11.42 o 1.144323
-6 5 3 430.00 430.00 9.51 o 1.144031
-5 -5 5 427.70 427.70 9.43 o 1.143999
1 5 3 427.60 427.60 9.42 o 1.143999
4 6 1 514.80 514.80 11.31 o 1.143535
7 -7 1 570.70 570.70 12.53 o 1.143404
6 -6 4 633.20 633.20 13.91 o 1.143274
-2 -1 6 848.80 848.80 18.70 o 1.142763
-4 -7 2 935.10 935.10 20.66 o 1.142468
-1 -7 4 1125.80 1125.80 24.85 o 1.142041
-9 5 2 1143.50 1143.50 25.22 o 1.142012
8 2 3 1204.80 1204.80 26.47 o 1.141019
-1 -1 6 1150.00 1150.00 25.29 o 1.140935
9 -6 2 964.80 964.80 21.28 o 1.140305
-3 -3 6 968.70 968.70 21.37 o 1.140280
-8 3 4 1265.30 1265.30 27.84 o 1.139620
10 -4 3 1333.90 1333.90 29.42 o 1.139181
1 6 2 1027.80 1027.80 22.60 o 1.138681
8 -6 3 756.30 756.30 16.67 o 1.138230
-10 -4 1 736.30 736.30 16.23 o 1.138157
-9 4 3 762.60 762.60 16.82 o 1.137806
-3 -1 6 1052.90 1052.90 23.20 o 1.137410
2 -6 5 1267.60 1267.60 27.91 o 1.137208
-6 6 2 1107.30 1107.30 24.32 o 1.136407
1 -2 6 968.30 968.30 21.29 o 1.136301
7 4 2 566.90 566.90 12.50 o 1.135888
-2 7 1 481.90 481.90 10.63 o 1.135675
1 -3 6 473.50 473.50 10.44 o 1.135625
-2 -6 5 489.40 489.40 10.79 o 1.135390
1 2 5 615.50 615.50 13.55 o 1.135136
-3 7 1 710.70 710.70 15.63 o 1.135024
-4 -2 6 937.50 937.50 20.59 o 1.134827
-5 4 4 1699.00 1699.00 37.45 o 1.134076
3 -7 4 1313.40 1313.40 28.98 o 1.133509
7 -7 2 1187.10 1187.10 26.17 o 1.133346
7 1 4 975.10 975.10 21.44 o 1.132518
0 4 4 1007.70 1007.70 22.16 o 1.132424
0 -1 6 1344.60 1344.60 29.66 o 1.132030
8 5 0 2464.00 2464.00 54.29 o 1.131250
5 0 5 1129.40 1129.40 24.84 o 1.130389
-7 -6 2 979.50 979.50 21.56 o 1.130281
-7 -4 5 719.90 719.90 15.90 o 1.129727
-12 -2 1 734.10 734.10 16.22 o 1.129678
-1 7 1 1029.50 1029.50 22.70 o 1.129291
-8 -3 5 1335.00 1335.00 29.32 o 1.129019
6 -7 3 859.00 859.00 18.98 o 1.128193
11 -5 0 745.00 745.00 16.48 o 1.128094
8 0 4 586.10 586.10 12.99 o 1.127909
-12 0 3 488.60 488.60 10.82 o 1.127700
5 -5 5 467.90 467.90 10.36 o 1.127605
-13 1 1 464.90 464.90 10.29 o 1.127583
-4 7 1 460.50 460.50 10.16 o 1.127376
6 -4 5 463.60 463.60 10.23 o 1.127335
11 2 1 500.40 500.40 10.98 o 1.126715
-2 -7 4 473.00 473.00 10.39 o 1.126500
-1 -4 6 462.70 462.70 10.18 o 1.126431
5 5 2 444.00 444.00 9.79 o 1.126282
10 3 1 439.40 439.40 9.70 o 1.126227
12 -4 0 437.40 437.40 9.66 o 1.126191
-4 -7 1 459.60 459.60 10.18 o 1.125895
11 -5 1 464.60 464.60 10.29 o 1.125873
-4 -7 3 777.80 777.80 17.13 o 1.125270
-6 2 5 789.80 789.80 17.40 o 1.125252
-4 -1 6 836.90 836.90 18.41 o 1.125175
-12 -2 2 801.50 801.50 17.68 o 1.124488
10 0 3 718.30 718.30 15.95 o 1.123985
0 -4 6 759.00 759.00 16.86 o 1.123894
-4 -3 6 771.50 771.50 17.14 o 1.123873
6 6 0 779.00 779.00 17.31 o 1.123862
6 -1 5 2246.10 2246.10 49.14 o 1.122883
-2 -4 6 1079.00 1079.00 24.01 o 1.122084
-9 -4 4 1197.20 1197.20 26.76 o 1.121797
13 -1 0 1973.10 1973.10 44.04 o 1.121521
3 -6 5 1475.30 1475.30 32.78 o 1.120257
9 -2 4 942.90 942.90 20.98 o 1.120117
7 5 1 617.40 617.40 13.75 o 1.119964
7 -7 0 413.70 413.70 9.20 o 1.119732
9 -3 4 396.50 396.50 8.81 o 1.119677
-13 0 1 441.40 441.40 9.74 o 1.119379
-9 -5 2 546.60 546.60 12.03 o 1.119228
-11 4 2 940.00 940.00 20.56 o 1.118903
4 3 4 1274.90 1274.90 27.90 o 1.118587
-12 1 3 707.80 707.80 15.68 o 1.117897
5 4 3 657.10 657.10 14.56 o 1.117845
-3 -6 5 520.10 520.10 11.53 o 1.117653
13 -2 0 461.90 461.90 10.24 o 1.117497
-10 -4 3 448.90 448.90 9.94 o 1.117426
-12 -1 3 444.00 444.00 9.82 o 1.117278
2 -3 6 450.50 450.50 9.95 o 1.117207
-10 -3 4 462.10 462.10 10.18 o 1.117132
1 -1 6 559.70 559.70 12.28 o 1.116532
10 2 2 559.40 559.40 12.27 o 1.116524
0 7 1 509.50 509.50 11.22 o 1.116222
-7 5 3 481.60 481.60 10.63 o 1.116107
2 5 3 472.40 472.40 10.42 o 1.116068
2 -2 6 431.70 431.70 9.55 o 1.115860
8 -5 4 412.20 412.20 9.12 o 1.115617
-13 2 1 412.10 412.10 9.12 o 1.115579
-12 3 2 415.60 415.60 9.19 o 1.115467
3 7 0 435.90 435.90 9.60 o 1.115230
-7 -6 1 441.50 441.50 9.73 o 1.115172
-8 1 5 453.60 453.60 9.98 o 1.115002
4 1 5 450.10 450.10 9.90 o 1.114788
1 -4 6 429.80 429.80 9.46 o 1.114612
7 3 3 399.80 399.80 8.81 o 1.114421
4 -7 4 381.40 381.40 8.41 o 1.114280
6 2 4 384.20 384.20 8.49 o 1.113978
-9 -1 5 386.30 386.30 8.53 o 1.113964
-5 -2 6 397.30 397.30 8.78 o 1.113908
-6 4 4 434.30 434.30 9.60 o 1.113788
12 -4 1 443.80 443.80 9.81 o 1.113765
-11 -3 3 528.40 528.40 11.68 o 1.113613
-5 7 1 1080.50 1080.50 23.81 o 1.113144
-7 -6 3 1717.20 1717.20 37.80 o 1.112677
11 3 0 1445.00 1445.00 31.83 o 1.112109
1 4 4 1001.40 1001.40 22.07 o 1.111600
2 6 2 957.00 957.00 21.09 o 1.111437
-3 -4 6 1023.00 1023.00 22.57 o 1.111089
-11 0 4 1321.00 1321.00 29.09 o 1.110625
-11 -1 4 1374.00 1374.00 30.22 o 1.110216
-6 -6 4 782.90 782.90 17.28 o 1.109629
12 -2 2 683.60 683.60 15.11 o 1.109517
-10 2 4 573.30 573.30 12.68 o 1.109340
2 2 5 521.90 521.90 11.56 o 1.109171
-9 6 1 588.40 588.40 13.01 o 1.108770
-2 0 6 592.30 592.30 13.10 o 1.108761
-7 6 2 613.00 613.00 13.53 o 1.108719
2 -8 2 763.30 763.30 16.80 o 1.108474
-9 -5 1 910.90 910.90 20.16 o 1.107714
-6 -5 5 894.10 894.10 19.79 o 1.107633
1 -8 2 884.80 884.80 19.63 o 1.107296
10 -6 1 891.10 891.10 19.77 o 1.107264
-5 -1 6 1080.80 1080.80 23.82 o 1.106706
-12 4 1 944.80 944.80 20.77 o 1.106287
9 3 2 669.00 669.00 14.76 o 1.105903
-3 0 6 612.90 612.90 13.54 o 1.105797
13 0 0 588.90 588.90 13.03 o 1.105740
-9 -2 5 555.90 555.90 12.30 o 1.105632
-1 0 6 602.00 602.00 13.32 o 1.105158
-3 -7 4 686.20 686.20 15.17 o 1.104989
11 1 2 785.00 785.00 17.32 o 1.104830
12 1 1 927.50 927.50 20.44 o 1.104591
-8 -5 4 875.10 875.10 19.34 o 1.103948
8 -7 1 797.30 797.30 17.64 o 1.103785
-11 3 3 779.50 779.50 17.26 o 1.103745
9 4 1 704.60 704.60 15.63 o 1.103212
3 -8 2 729.20 729.20 16.21 o 1.103101
-9 0 5 837.20 837.20 18.47 o 1.102799
12 2 0 907.00 907.00 19.93 o 1.102527
-5 -7 2 853.50 853.50 18.76 o 1.102237
-5 -3 6 650.50 650.50 14.45 o 1.101628
7 -6 4 655.20 655.20 14.55 o 1.101594
-13 1 2 721.60 721.60 16.07 o 1.101431
-13 0 2 917.70 917.70 20.43 o 1.101238
9 -1 4 1448.60 1448.60 32.12 o 1.100969
12 -1 2 1289.40 1289.40 28.46 o 1.100097
9 -4 4 567.80 567.80 12.59 o 1.099718
12 -3 2 519.70 519.70 11.53 o 1.099667
10 4 0 499.40 499.40 11.08 o 1.099641
0 -8 2 491.10 491.10 10.90 o 1.099630
10 -6 0 443.90 443.90 9.85 o 1.099550
2 -4 6 469.40 469.40 10.37 o 1.099074
-9 -5 3 503.60 503.60 11.11 o 1.099013
2 -8 1 548.60 548.60 12.10 o 1.098946
5 6 1 936.70 936.70 20.56 o 1.098487
-11 5 1 1009.90 1009.90 22.16 o 1.098298
11 -2 3 794.90 794.90 17.59 o 1.097832
4 -6 5 651.50 651.50 14.45 o 1.097586
-7 2 5 604.20 604.20 13.40 o 1.097350
-9 3 4 604.60 604.60 13.41 o 1.097339
1 7 1 651.20 651.20 14.42 o 1.097149
7 -3 5 884.20 884.20 19.50 o 1.096840
-4 0 6 1283.20 1283.20 28.22 o 1.096422
3 -8 1 1166.30 1166.30 25.82 o 1.095879
1 -8 1 1047.30 1047.30 23.22 o 1.095619
2 -1 6 1080.50 1080.50 23.87 o 1.095239
0 0 6 1105.60 1105.60 24.43 o 1.095177
-4 -6 5 984.90 984.90 21.70 o 1.094324
13 -3 0 956.60 956.60 21.08 o 1.094289
-4 -4 6 758.90 758.90 16.79 o 1.094018
11 -3 3 652.00 652.00 14.43 o 1.093758
7 -2 5 628.70 628.70 13.90 o 1.093594
3 -3 6 638.50 638.50 14.06 o 1.093277
10 -5 3 643.00 643.00 14.14 o 1.093170
-6 7 1 641.30 641.30 14.10 o 1.093062
8 -7 2 551.60 551.60 12.15 o 1.092567
-10 5 2 542.10 542.10 11.96 o 1.092513
-13 -1 1 541.60 541.60 11.97 o 1.092234
11 -5 2 554.60 554.60 12.28 o 1.092181
7 -7 3 597.50 597.50 13.23 o 1.092075
-11 1 4 697.40 697.40 15.45 o 1.091934
4 -8 2 1509.80 1509.80 33.35 o 1.091458
-11 -2 4 2234.50 2234.50 49.34 o 1.090767
3 -2 6 1110.10 1110.10 24.61 o 1.090159
6 -5 5 808.90 808.90 17.93 o 1.089825
5 -7 4 762.20 762.20 16.89 o 1.089680
-12 2 3 764.50 764.50 16.91 o 1.089381
-10 4 3 798.50 798.50 17.65 o 1.089118
-5 -7 3 788.20 788.20 17.41 o 1.088896
13 -2 1 592.20 592.20 13.12 o 1.088287
-7 4 4 585.60 585.60 12.97 o 1.088259
-12 -2 3 580.30 580.30 12.86 o 1.088235
1 -8 3 577.70 577.70 12.80 o 1.088222
-6 -2 6 587.20 587.20 13.00 o 1.087820
-3 3 5 602.60 602.60 13.34 o 1.087765
2 -8 3 875.10 875.10 19.31 o 1.087210
-2 3 5 887.60 887.60 19.59 o 1.087185
9 -6 3 1013.20 1013.20 22.37 o 1.086632
4 -8 1 1007.70 1007.70 22.25 o 1.086575
0 -8 1 890.20 890.20 19.66 o 1.086068
-1 -8 2 849.80 849.80 18.76 o 1.085871
2 4 4 825.00 825.00 18.20 o 1.085637
-5 -7 1 828.30 828.30 18.28 o 1.085213
-13 3 1 828.50 828.50 18.28 o 1.085205
13 -1 1 812.40 812.40 17.95 o 1.084730
8 -7 0 780.40 780.40 17.24 o 1.084547
10 -6 2 728.60 728.60 16.11 o 1.084351
-8 -4 5 603.20 603.20 13.33 o 1.084000
-8 5 3 570.30 570.30 12.60 o 1.083917
3 5 3 553.40 553.40 12.23 o 1.083873
-1 -5 6 417.60 417.60 9.24 o 1.083420
11 -1 3 405.30 405.30 8.98 o 1.083308
6 0 5 408.90 408.90 9.06 o 1.083143
0 -8 3 427.60 427.60 9.48 o 1.083036
-13 2 2 438.20 438.20 9.72 o 1.082996
0 -5 6 445.70 445.70 9.88 o 1.082973
-6 -1 6 464.90 464.90 10.30 o 1.082920
-13 -1 2 842.70 842.70 18.65 o 1.082446
-4 3 5 1221.70 1221.70 27.04 o 1.082160
7 -4 5 1745.50 1745.50 38.75 o 1.081562
-5 0 6 1772.00 1772.00 39.30 o 1.081114
-1 3 5 1309.40 1309.40 29.00 o 1.080450
3 -8 3 929.80 929.80 20.64 o 1.080051
3 6 2 844.70 844.70 18.75 o 1.079911
4 7 0 758.10 758.10 16.81 o 1.079642
1 0 6 750.10 750.10 16.59 o 1.079324
-9 -3 5 781.10 781.10 17.26 o 1.079063
3 2 5 839.60 839.60 18.58 o 1.078782
-4 -7 4 934.40 934.40 20.73 o 1.078541
3 -4 6 1381.80 1381.80 30.64 o 1.078053
-2 -5 6 1724.00 1724.00 38.10 o 1.077757
-8 6 2 1242.60 1242.60 27.63 o 1.076866
6 5 2 1240.50 1240.50 27.61 o 1.076789
1 -5 6 1668.60 1668.60 37.12 o 1.076438
5 3 4 2838.60 2838.60 62.69 o 1.075480
8 4 2 758.30 758.30 16.81 o 1.074782
-8 -6 2 653.80 653.80 14.48 o 1.074657
-6 -3 6 621.90 621.90 13.75 o 1.074597
9 2 3 617.80 617.80 13.66 o 1.074587
5 -8 2 614.60 614.60 13.53 o 1.074128
-9 1 5 694.30 694.30 15.30 o 1.073814
13 -3 1 706.00 706.00 15.56 o 1.073734
5 1 5 712.10 712.10 15.72 o 1.073591
10 1 3 656.60 656.60 14.50 o 1.073180
8 1 4 648.70 648.70 14.32 o 1.073137
2 7 1 622.80 622.80 13.75 o 1.072992
12 0 2 593.10 593.10 13.09 o 1.072814
13 1 0 549.60 549.60 12.12 o 1.072524
7 -1 5 528.00 528.00 11.64 o 1.072304
-11 -4 2 527.30 527.30 11.63 o 1.072293
12 -4 2 532.70 532.70 11.74 o 1.072017
-1 -8 3 546.20 546.20 12.04 o 1.071913
-5 -4 6 592.10 592.10 13.06 o 1.071704
11 -4 3 596.60 596.60 13.16 o 1.071688
5 -8 1 654.70 654.70 14.43 o 1.071500
7 6 0 840.80 840.80 18.58 o 1.071015
-1 -8 1 980.40 980.40 21.70 o 1.070771
-5 3 5 1072.90 1072.90 23.77 o 1.070651
5 -6 5 1448.20 1448.20 32.04 o 1.070255
-12 -3 2 1436.00 1436.00 31.74 o 1.069628
3 -1 6 1109.20 1109.20 24.59 o 1.069156
6 4 3 1102.90 1102.90 24.45 o 1.069135
-7 -5 5 1222.90 1222.90 27.11 o 1.068574
-7 7 1 1397.30 1397.30 30.92 o 1.068083
0 3 5 1320.40 1320.40 29.19 o 1.067896
9 5 0 661.90 661.90 14.66 o 1.067231
-12 -3 1 621.00 621.00 13.77 o 1.067169
4 -8 3 584.80 584.80 12.99 o 1.067102
-2 -8 2 593.40 593.40 13.27 o 1.066693
-7 -6 4 655.40 655.40 14.61 o 1.066607
-5 -6 5 799.60 799.60 17.80 o 1.066477
-3 -5 6 1176.40 1176.40 26.12 o 1.066267
-8 2 5 1601.30 1601.30 35.53 o 1.065523
9 0 4 905.50 905.50 20.20 o 1.065068
-11 -4 1 848.70 848.70 18.94 o 1.064965
4 -3 6 837.90 837.90 18.70 o 1.064929
12 -5 0 1057.10 1057.10 23.36 o 1.064301
2 -5 6 1072.80 1072.80 23.68 o 1.064141
13 0 1 688.30 688.30 15.27 o 1.063580
-10 -1 5 641.60 641.60 14.25 o 1.063505
0 -7 5 568.20 568.20 12.62 o 1.063256
9 -5 4 573.00 573.00 12.73 o 1.063183
-10 -4 4 591.60 591.60 13.13 o 1.063106
-10 6 1 622.70 622.70 13.82 o 1.063033
1 -7 5 1289.90 1289.90 28.50 o 1.062438
9 -7 1 1517.40 1517.40 33.55 o 1.062171
8 5 1 940.30 940.30 20.82 o 1.061531
-8 -6 3 855.10 855.10 18.92 o 1.061463
7 2 4 757.10 757.10 16.75 o 1.061378
-3 6 3 425.30 425.30 9.40 o 1.060881
2 -8 0 424.60 424.60 9.39 o 1.060878
6 -7 4 409.60 409.60 9.06 o 1.060817
-6 0 6 395.10 395.10 8.74 o 1.060608
12 -5 1 418.30 418.30 9.26 o 1.060459
4 -2 6 458.80 458.80 10.15 o 1.060339
-2 1 6 551.20 551.20 12.19 o 1.060169
-6 -7 2 555.60 555.60 12.29 o 1.060162
3 -8 0 614.90 614.90 13.60 o 1.060081
-8 -6 1 965.90 965.90 21.33 o 1.059673
-3 1 6 988.30 988.30 21.86 o 1.059271
-2 6 3 926.70 926.70 20.50 o 1.059175
-12 4 2 667.30 667.30 14.80 o 1.058793
-8 4 4 611.10 611.10 13.55 o 1.058621
8 -6 4 623.10 623.10 13.81 o 1.058379
2 0 6 629.80 629.80 13.95 o 1.058356
-1 -7 5 653.50 653.50 14.48 o 1.058293
-7 -2 6 1138.20 1138.20 25.17 o 1.057709
10 -3 4 1328.20 1328.20 29.42 o 1.057474
-11 2 4 1271.50 1271.50 28.27 o 1.056866
-4 6 3 1250.30 1250.30 27.79 o 1.056835
8 3 3 707.70 707.70 15.65 o 1.056279
10 -2 4 586.00 586.00 12.96 o 1.056157
1 -8 0 410.70 410.70 9.09 o 1.055933
2 -7 5 380.10 380.10 8.41 o 1.055879
3 4 4 305.50 305.50 6.78 o 1.055673
-13 0 3 295.60 295.60 6.56 o 1.055608
-10 0 5 298.60 298.60 6.64 o 1.055453
-2 -8 3 311.40 311.40 6.93 o 1.055391
-1 1 6 329.50 329.50 7.34 o 1.055334
-10 -5 2 339.10 339.10 7.55 o 1.055311
13 -4 0 364.80 364.80 8.13 o 1.055259
-11 -3 4 487.30 487.30 10.85 o 1.055104
-7 -1 6 828.70 828.70 18.40 o 1.054877
-10 -2 5 1517.00 1517.00 33.55 o 1.054568
-6 3 5 1040.80 1040.80 23.21 o 1.053792
-10 3 4 966.00 966.00 21.57 o 1.053731
4 -8 0 834.00 834.00 18.63 o 1.053580
8 -7 3 797.00 797.00 17.80 o 1.053513
11 3 1 702.20 702.20 15.52 o 1.052974
6 6 1 592.30 592.30 13.04 o 1.052683
-4 1 6 593.00 593.00 13.05 o 1.052684
4 -4 6 500.40 500.40 11.03 o 1.052506
11 0 3 411.60 411.60 9.11 o 1.052283
11 -6 1 393.10 393.10 8.75 o 1.052091
6 -8 2 449.30 449.30 10.04 o 1.051919
-9 -5 4 525.80 525.80 11.76 o 1.051824
-1 6 3 551.10 551.10 12.32 o 1.051801
-11 -4 3 620.20 620.20 13.87 o 1.051748
6 -8 1 1906.30 1906.30 42.41 o 1.051366
-2 -8 1 1366.80 1366.80 30.52 o 1.050448
9 -7 2 758.40 758.40 16.96 o 1.050243
-6 -7 3 656.40 656.40 14.68 o 1.050184
1 3 5 571.90 571.90 12.78 o 1.050120
-13 -2 1 484.60 484.60 10.82 o 1.050021
7 -5 5 448.20 448.20 9.98 o 1.049957
-4 -5 6 420.20 420.20 9.26 o 1.049497
12 2 1 436.30 436.30 9.61 o 1.049410
-13 1 3 481.80 481.80 10.62 o 1.049201
-12 0 4 540.90 540.90 11.99 o 1.048978
5 -8 3 541.30 541.30 12.00 o 1.048977
-9 5 3 634.60 634.60 14.11 o 1.048733
4 5 3 656.70 656.70 14.60 o 1.048686
-13 3 2 712.50 712.50 15.83 o 1.048577
-5 -7 4 836.50 836.50 18.51 o 1.048285
-2 -7 5 649.90 649.90 14.33 o 1.047786
-13 -2 2 621.20 621.20 13.70 o 1.047745
-14 1 1 592.10 592.10 13.07 o 1.047702
11 -6 0 459.80 459.80 10.19 o 1.047360
8 -3 5 464.40 464.40 10.31 o 1.047271
-5 6 3 472.30 472.30 10.48 o 1.047233
-12 -1 4 624.80 624.80 13.86 o 1.046989
9 -7 0 753.90 753.90 16.71 o 1.046886
3 -5 6 1176.60 1176.60 26.00 o 1.046661
-12 3 3 1726.40 1726.40 37.97 o 1.046178
-3 5 4 671.30 671.30 14.84 o 1.045638
-3 7 2 558.10 558.10 12.35 o 1.045548
0 8 0 495.10 495.10 10.97 o 1.045481
-13 -1 3 444.50 444.50 9.86 o 1.045408
4 6 2 416.50 416.50 9.24 o 1.045352
4 2 5 382.80 382.80 8.49 o 1.045192
-6 -4 6 385.50 385.50 8.54 o 1.045132
0 1 6 419.10 419.10 9.27 o 1.044998
3 7 1 533.00 533.00 11.76 o 1.044799
11 2 2 550.00 550.00 12.13 o 1.044777
-12 -3 3 647.40 647.40 14.31 o 1.044657
-2 7 2 827.90 827.90 18.24 o 1.044170
-7 -3 6 686.80 686.80 15.19 o 1.043913
3 -7 5 672.30 672.30 14.87 o 1.043890
-10 -5 1 593.60 593.60 13.16 o 1.043758
-2 5 4 589.90 589.90 13.08 o 1.043751
-11 5 2 485.50 485.50 10.77 o 1.043398
13 -4 1 514.70 514.70 11.40 o 1.043134
-6 -7 1 522.10 522.10 11.56 o 1.043107
-3 -8 2 572.50 572.50 12.65 o 1.042963
8 -2 5 632.90 632.90 13.98 o 1.042821
1 -8 4 640.60 640.60 14.15 o 1.042803
10 -4 4 758.90 758.90 16.81 o 1.042225
-9 6 2 740.50 740.50 16.41 o 1.042090
-4 5 4 727.90 727.90 16.14 o 1.042017
5 7 0 684.10 684.10 15.18 o 1.041741
5 -8 0 677.70 677.70 15.03 o 1.041683
-4 7 2 661.40 661.40 14.67 o 1.041422
-12 5 1 655.80 655.80 14.54 o 1.041030
14 -1 0 654.80 654.80 14.52 o 1.040964
-5 1 6 642.20 642.20 14.22 o 1.040720
-11 4 3 639.10 639.10 14.15 o 1.040692
-13 4 1 638.70 638.70 14.14 o 1.040688
-10 -5 3 485.70 485.70 10.74 o 1.040169
0 -8 4 454.00 454.00 10.04 o 1.040092
2 -8 4 437.10 437.10 9.67 o 1.040048
10 3 2 383.20 383.20 8.51 o 1.039873
-14 2 1 367.70 367.70 8.20 o 1.039653
-14 0 1 407.70 407.70 9.10 o 1.039502
6 -6 5 473.90 473.90 10.58 o 1.039392
4 -1 6 488.20 488.20 10.90 o 1.039374
14 -2 0 514.60 514.60 11.49 o 1.039345
-8 7 1 600.10 600.10 13.39 o 1.039267
0 6 3 859.10 859.10 19.15 o 1.039106
10 -1 4 1533.60 1533.60 33.89 o 1.038456
-9 -4 5 835.80 835.80 18.70 o 1.037957
10 4 1 825.20 825.20 18.49 o 1.037885
12 3 0 839.90 839.90 18.84 o 1.037828
-1 7 2 2205.10 2205.10 48.99 o 1.037352
-1 5 4 2319.80 2319.80 51.80 o 1.036443
10 -6 3 874.80 874.80 19.60 o 1.036046
7 0 5 758.90 758.90 16.98 o 1.035944
-7 0 6 684.60 684.60 15.23 o 1.035805
8 -4 5 688.40 688.40 15.20 o 1.035531
-6 -6 5 739.30 739.30 16.32 o 1.035243
-12 1 4 825.70 825.70 18.53 o 1.034767
11 -5 3 875.20 875.20 19.59 o 1.034693
13 -2 2 957.20 957.20 21.46 o 1.034611
-3 -8 3 1917.30 1917.30 42.81 o 1.034214
5 -3 6 1559.40 1559.40 34.83 o 1.033296
3 0 6 1265.50 1265.50 28.30 o 1.033185
-5 5 4 1019.50 1019.50 22.80 o 1.033056
-6 6 3 620.80 620.80 13.75 o 1.032519
-7 3 5 555.00 555.00 12.27 o 1.032340
-3 -7 5 513.70 513.70 11.36 o 1.032222
-1 -8 4 459.60 459.60 10.18 o 1.032040
-5 7 2 447.30 447.30 9.93 o 1.031984
3 -8 4 442.10 442.10 9.81 o 1.031955
6 3 4 446.80 446.80 9.96 o 1.031647
-10 1 5 485.60 485.60 10.82 o 1.031523
12 1 2 540.00 540.00 12.02 o 1.031413
11 4 0 550.30 550.30 12.25 o 1.031396
6 1 5 614.40 614.40 13.66 o 1.031298
-9 2 5 852.70 852.70 18.89 o 1.030969
11 -6 2 874.60 874.60 19.47 o 1.030562
12 -5 2 792.50 792.50 17.64 o 1.030351
0 -6 6 758.90 758.90 16.91 o 1.030222
1 8 0 765.80 765.80 17.07 o 1.030004
-10 -3 5 811.50 811.50 18.07 o 1.029874
1 1 6 947.10 947.10 21.04 o 1.029636
-12 -2 4 947.40 947.40 20.98 o 1.029070
-1 -6 6 928.80 928.80 20.56 o 1.029047
7 -7 4 722.50 722.50 16.03 o 1.028821
12 -2 3 532.90 532.90 11.89 o 1.028567
-14 1 2 469.70 469.70 10.46 o 1.028417
-5 -5 6 444.50 444.50 9.89 o 1.028193
13 -3 2 447.20 447.20 9.95 o 1.028159
-8 -5 5 460.40 460.40 10.23 o 1.028077
7 5 2 481.10 481.10 10.69 o 1.027997
2 3 5 512.80 512.80 11.39 o 1.027906
13 1 1 582.90 582.90 12.93 o 1.027742
5 -2 6 657.10 657.10 14.56 o 1.027548
-13 2 3 592.70 592.70 13.16 o 1.027062
7 -8 1 583.90 583.90 12.98 o 1.027042
4 -7 5 573.00 573.00 12.74 o 1.027018
14 0 0 470.50 470.50 10.47 o 1.026759
12 -3 3 470.00 470.00 10.46 o 1.026757
-14 0 2 457.00 457.00 10.17 o 1.026710
6 -8 3 428.50 428.50 9.54 o 1.026470
13 2 0 442.90 442.90 9.85 o 1.026320
1 -6 6 492.20 492.20 10.93 o 1.026133
-9 4 4 538.20 538.20 11.93 o 1.026012
-3 -8 1 554.60 554.60 12.29 o 1.025973
7 -8 2 645.70 645.70 14.31 o 1.025770
13 -1 2 779.00 779.00 17.31 o 1.025416
0 7 2 781.20 781.20 17.36 o 1.025408
6 -8 0 925.80 925.80 20.63 o 1.024930
4 -5 6 993.70 993.70 22.13 o 1.024768
-8 -2 6 1014.60 1014.60 22.60 o 1.024721
0 5 4 1092.10 1092.10 24.26 o 1.024049
-6 1 6 1035.20 1035.20 22.99 o 1.023920
-8 -1 6 899.20 899.20 19.97 o 1.023674
5 -4 6 791.80 791.80 17.61 o 1.023464
-8 -6 4 726.40 726.40 16.22 o 1.023009
4 4 4 801.80 801.80 17.90 o 1.022841
8 -1 5 846.90 846.90 18.89 o 1.022780
-2 -6 6 964.00 964.00 21.46 o 1.022660
14 -3 0 1459.80 1459.80 32.18 o 1.022117
1 6 3 1070.10 1070.10 23.87 o 1.021659
-9 -6 2 1335.30 1335.30 30.15 o 1.021316
7 4 3 2500.80 2500.80 56.48 o 1.021092
-13 -2 3 2021.60 2021.60 44.65 o 1.019983
8 6 0 945.80 945.80 20.93 o 1.019812
10 -7 1 781.00 781.00 17.28 o 1.019763
-6 5 4 624.90 624.90 13.90 o 1.019161
-2 -8 4 1189.60 1189.60 26.49 o 1.019013
4 -8 4 2320.80 2320.80 51.73 o 1.018889
-6 7 2 2161.00 2161.00 48.96 o 1.017659
9 4 2 777.90 777.90 17.58 o 1.017448
-7 -7 2 727.70 727.70 16.45 o 1.017430
-11 6 1 639.70 639.70 14.42 o 1.017391
9 1 4 462.60 462.60 10.31 o 1.017082
2 -6 6 539.40 539.40 11.97 o 1.016963
-14 3 1 1517.90 1517.90 33.41 o 1.016434
-14 -1 1 1711.50 1711.50 37.89 o 1.016152
-4 -8 2 976.10 976.10 21.78 o 1.015640
-7 -4 6 716.80 716.80 16.02 o 1.015340
-6 -7 4 715.70 715.70 15.99 o 1.015337
12 -1 3 716.20 716.20 15.98 o 1.015096
-14 2 2 887.40 887.40 19.74 o 1.014853
9 -6 4 955.80 955.80 21.23 o 1.014785
-11 -1 5 1069.00 1069.00 23.71 o 1.014248
14 -2 1 810.80 810.80 18.11 o 1.013993
9 -7 3 737.10 737.10 16.57 o 1.013689
4 7 1 766.60 766.60 17.24 o 1.013640
10 2 3 982.10 982.10 22.08 o 1.013478
-7 6 3 1364.70 1364.70 30.54 o 1.013334
10 -5 4 2014.90 2014.90 44.94 o 1.012448
-4 -7 5 1284.10 1284.10 28.70 o 1.012274
-10 5 3 701.90 701.90 15.66 o 1.011717
-9 -6 3 729.60 729.60 16.28 o 1.011678
5 5 3 736.00 736.00 16.42 o 1.011669
-3 -6 6 1244.90 1244.90 27.56 o 1.011346
-8 -3 6 1357.90 1357.90 30.33 o 1.010682
8 2 4 1067.00 1067.00 23.86 o 1.010556
-7 -7 3 627.60 627.60 14.04 o 1.010300
2 8 0 503.40 503.40 11.25 o 1.010169
-14 -1 2 405.80 405.80 9.02 o 1.009955
-11 3 4 398.10 398.10 8.85 o 1.009918
2 1 6 396.80 396.80 8.82 o 1.009910
12 -4 3 395.40 395.40 8.79 o 1.009902
14 -1 1 391.70 391.70 8.68 o 1.009640
5 2 5 405.10 405.10 8.98 o 1.009539
-4 -8 3 480.70 480.70 10.70 o 1.009250
8 -5 5 521.30 521.30 11.63 o 1.009157
5 6 2 694.20 694.20 15.52 o 1.008904
1 7 2 734.60 734.60 16.43 o 1.008861
11 1 3 821.30 821.30 18.37 o 1.008777
-11 0 5 884.80 884.80 19.79 o 1.008720
10 5 0 873.40 873.40 19.43 o 1.007986
10 -7 0 757.40 757.40 16.86 o 1.007902
-11 -4 4 590.70 590.70 13.18 o 1.007767
-8 0 6 500.00 500.00 11.16 o 1.007676
-9 7 1 498.70 498.70 11.13 o 1.007675
10 -7 2 381.90 381.90 8.52 o 1.007500
7 6 1 322.50 322.50 7.18 o 1.007188
-8 3 5 323.70 323.70 7.20 o 1.007165
-12 -4 2 324.30 324.30 7.22 o 1.007157
1 5 4 329.30 329.30 7.33 o 1.007109
5 -1 6 356.50 356.50 7.93 o 1.006972
13 -4 2 375.10 375.10 8.34 o 1.006909
-9 -6 1 440.90 440.90 9.81 o 1.006738
10 0 4 455.10 455.10 10.13 o 1.006707
9 5 1 625.00 625.00 13.94 o 1.006412
-12 2 4 751.70 751.70 16.77 o 1.006230
7 -6 5 842.10 842.10 18.77 o 1.006089
5 -7 5 896.80 896.80 19.96 o 1.005975
-10 6 2 893.20 893.20 19.90 o 1.005522
13 -5 0 908.60 908.60 20.29 o 1.005283
-11 -2 5 1165.40 1165.40 26.10 o 1.005034
4 0 6 1888.30 1888.30 42.22 o 1.004784
7 -8 0 2301.10 2301.10 51.19 o 1.004025
14 -3 1 759.70 759.70 16.97 o 1.003632
-3 4 5 539.80 539.80 12.06 o 1.003494
-3 2 6 455.30 455.30 10.17 o 1.003402
-3 8 1 416.00 416.00 9.29 o 1.003334
-6 -5 6 384.30 384.30 8.57 o 1.003214
3 -6 6 387.50 387.50 8.64 o 1.003114
-7 1 6 422.60 422.60 9.40 o 1.002990
-2 2 6 583.20 583.20 12.95 o 1.002721
6 7 0 627.40 627.40 13.94 o 1.002657
-13 4 2 702.90 702.90 15.61 o 1.002522
-2 8 1 728.40 728.40 16.20 o 1.002341
3 3 5 645.90 645.90 14.40 o 1.002138
13 0 2 451.90 451.90 10.11 o 1.001773
-7 -6 5 432.60 432.60 9.67 o 1.001701
-2 4 5 420.20 420.20 9.39 o 1.001600
-3 -8 4 419.70 419.70 9.37 o 1.001569
-10 -5 4 420.10 420.10 9.38 o 1.001551
-13 -3 2 423.50 423.50 9.46 o 1.001505
9 3 3 426.20 426.20 9.51 o 1.001483
5 -8 4 439.80 439.80 9.81 o 1.001412
-7 5 4 654.20 654.20 14.58 o 1.000922
-7 -7 1 739.80 739.80 16.53 o 1.000666
-4 4 5 758.60 758.60 16.96 o 1.000516
7 -8 3 759.70 759.70 16.98 o 1.000471
13 -5 1 755.60 755.60 16.89 o 1.000384
2 6 3 712.80 712.80 15.92 o 1.000185
11 -3 4 478.70 478.70 10.67 o 0.999734
12 -6 1 403.00 403.00 8.99 o 0.999551
8 -8 1 384.10 384.10 8.57 o 0.999465
-4 8 1 383.70 383.70 8.56 o 0.999463
6 -3 6 383.00 383.00 8.55 o 0.999458
-12 -4 1 379.40 379.40 8.47 o 0.999424
5 -5 6 380.80 380.80 8.51 o 0.999328
-4 2 6 404.70 404.70 9.04 o 0.999221
-7 7 2 497.60 497.60 11.12 o 0.999053
9 -3 5 536.50 536.50 11.99 o 0.999007
14 1 0 1204.80 1204.80 26.87 o 0.998574
-4 -8 1 1644.20 1644.20 36.74 o 0.998283
-13 -3 1 1387.90 1387.90 30.97 o 0.997839
-12 -3 4 933.70 933.70 20.79 o 0.997541
-1 2 6 630.50 630.50 14.06 o 0.997208
11 -2 4 627.10 627.10 13.99 o 0.997201
12 -6 0 601.00 601.00 13.42 o 0.997127
8 -8 2 861.40 861.40 19.32 o 0.996652
-1 8 1 1103.40 1103.40 24.74 o 0.996527
-11 -5 2 1431.60 1431.60 32.03 o 0.996403
-4 -6 6 1518.50 1518.50 33.79 o 0.995589
-12 5 2 1411.00 1411.00 31.40 o 0.995552
-1 4 5 962.20 962.20 21.63 o 0.994916
-10 2 5 1343.00 1343.00 30.17 o 0.994773
8 -7 4 1406.20 1406.20 31.59 o 0.994757
9 -2 5 2823.50 2823.50 63.38 o 0.993737
-12 4 3 1363.90 1363.90 30.63 o 0.993420
6 -2 6 1048.80 1048.80 23.31 o 0.992851
-5 4 5 1069.90 1069.90 23.74 o 0.992795
-10 -4 5 1105.10 1105.10 24.51 o 0.992556
-13 3 3 631.70 631.70 14.15 o 0.992012
6 -4 6 572.90 572.90 12.83 o 0.991944
-13 0 4 490.80 490.80 11.01 o 0.991818
-2 -3 7 450.70 450.70 10.11 o 0.991721
-1 -3 7 444.30 444.30 9.97 o 0.991699
-12 -4 3 440.50 440.50 9.88 o 0.991684
-10 4 4 426.60 426.60 9.55 o 0.991491
14 -4 0 427.00 427.00 9.56 o 0.991485
14 0 1 518.40 518.40 11.55 o 0.991125
-14 0 3 546.80 546.80 12.18 o 0.991037
-5 8 1 584.10 584.10 13.01 o 0.990893
-2 -2 7 592.20 592.20 13.19 o 0.990850
-8 6 3 622.70 622.70 13.91 o 0.990445
-5 2 6 633.80 633.80 14.22 o 0.990356
-9 -1 6 634.70 634.70 14.19 o 0.990351
9 -4 5 678.10 678.10 15.16 o 0.990185
-9 -2 6 817.10 817.10 18.25 o 0.989910
8 0 5 940.70 940.70 20.99 o 0.989696
-1 -2 7 1005.60 1005.60 22.40 o 0.989442
-11 1 5 916.30 916.30 20.43 o 0.989149
7 1 5 788.80 788.80 17.61 o 0.988925
-13 -1 4 695.20 695.20 15.52 o 0.988753
-5 -7 5 683.70 683.70 15.27 o 0.988729
2 7 2 569.10 569.10 12.71 o 0.988384
11 -4 4 540.20 540.20 12.06 o 0.988196
5 4 4 539.60 539.60 12.04 o 0.988190
7 3 4 525.70 525.70 11.72 o 0.988068
12 0 3 524.30 524.30 11.69 o 0.988056
-14 3 2 476.00 476.00 10.60 o 0.987740
12 3 1 463.80 463.80 10.33 o 0.987681
-3 -2 7 439.70 439.70 9.79 o 0.987571
11 -6 3 386.40 386.40 8.64 o 0.987235
-13 5 1 385.60 385.60 8.62 o 0.987189
-9 -5 5 385.90 385.90 8.63 o 0.987171
-14 1 3 391.00 391.00 8.75 o 0.987101
0 2 6 391.50 391.50 8.76 o 0.987097
-3 -3 7 397.70 397.70 8.90 o 0.987056
0 -3 7 412.70 412.70 9.24 o 0.986991
3 8 0 525.60 525.60 11.77 o 0.986754
3 1 6 649.40 649.40 14.50 o 0.986596
2 5 4 880.40 880.40 19.47 o 0.986306
0 8 1 919.00 919.00 20.20 o 0.986139
2 -9 2 867.00 867.00 19.05 o 0.986002
-5 -8 2 620.90 620.90 13.74 o 0.985690
-11 -5 3 1080.30 1080.30 24.50 o 0.985206
4 -6 6 1371.70 1371.70 31.10 o 0.985155
-11 -5 1 2091.40 2091.40 47.55 o 0.985078
1 -9 2 2117.70 2117.70 48.56 o 0.983809
0 4 5 1333.20 1333.20 30.54 o 0.983725
3 -9 2 773.10 773.10 17.57 o 0.983571
0 -2 7 692.60 692.60 15.57 o 0.983404
-8 -4 6 763.90 763.90 17.07 o 0.983325
-13 -3 3 2412.30 2412.30 53.79 o 0.982482
-11 -3 5 1937.90 1937.90 43.54 o 0.982233
6 -7 5 903.70 903.70 20.09 o 0.981565
13 2 1 805.70 805.70 17.90 o 0.981496
-5 -8 3 687.40 687.40 15.28 o 0.981404
-14 -1 3 510.80 510.80 11.38 o 0.981230
-13 1 4 436.10 436.10 9.72 o 0.981127
-14 4 1 340.50 340.50 7.61 o 0.980927
11 -1 4 334.90 334.90 7.48 o 0.980910
-7 -7 4 290.80 290.80 6.50 o 0.980716
12 2 2 288.00 288.00 6.43 o 0.980695
8 5 2 287.50 287.50 6.42 o 0.980691
-6 4 5 283.30 283.30 6.32 o 0.980653
-14 -2 1 276.30 276.30 6.17 o 0.980547
5 7 1 275.50 275.50 6.15 o 0.980518
-4 -8 4 276.70 276.70 6.17 o 0.980398
-14 -2 2 286.50 286.50 6.39 o 0.980246
-1 -4 7 288.50 288.50 6.43 o 0.980225
6 -8 4 289.50 289.50 6.45 o 0.980215
12 -5 3 301.70 301.70 6.72 o 0.980109
1 -8 5 306.20 306.20 6.83 o 0.980076
14 -4 1 345.90 345.90 7.72 o 0.979850
11 3 2 350.50 350.50 7.82 o 0.979829
-9 -6 4 364.40 364.40 8.13 o 0.979770
8 -8 0 365.50 365.50 8.16 o 0.979766
-4 -2 7 372.20 372.20 8.31 o 0.979740
12 -6 2 465.10 465.10 10.39 o 0.979478
0 -8 5 518.20 518.20 11.57 o 0.979373
-9 3 5 646.90 646.90 14.44 o 0.979171
-8 5 4 730.90 730.90 16.32 o 0.979056
-2 -4 7 835.90 835.90 18.66 o 0.978903
-8 1 6 920.50 920.50 20.55 o 0.978723
11 4 1 903.80 903.80 20.14 o 0.978375
-15 1 1 809.60 809.60 18.09 o 0.978140
-6 8 1 743.50 743.50 16.61 o 0.977982
-4 -3 7 711.70 711.70 15.90 o 0.977899
1 -3 7 675.70 675.70 15.09 o 0.977793
11 -7 1 604.40 604.40 13.50 o 0.977508
-6 2 6 579.20 579.20 12.94 o 0.977177
-9 0 6 579.30 579.30 12.94 o 0.977174
0 -9 2 585.20 585.20 13.08 o 0.977085
0 -4 7 594.30 594.30 13.28 o 0.977007
-8 7 2 612.60 612.60 13.69 o 0.976888
4 -9 2 650.60 650.60 14.53 o 0.976619
-2 -1 7 653.90 653.90 14.59 o 0.976397
2 -8 5 643.60 643.60 14.35 o 0.976246
2 -9 3 636.70 636.70 14.20 o 0.976151
-5 -6 6 631.90 631.90 14.10 o 0.976016
-9 -3 6 636.20 636.20 14.20 o 0.975906
1 -9 3 722.40 722.40 16.13 o 0.975555
3 6 3 753.00 753.00 16.81 o 0.975487
-7 -5 6 772.80 772.80 17.25 o 0.975447
9 -1 5 977.90 977.90 21.79 o 0.975022
-8 -7 2 982.90 982.90 21.90 o 0.974964
-3 -1 7 775.10 775.10 17.27 o 0.974578
8 4 3 694.30 694.30 15.48 o 0.974484
-10 7 1 551.20 551.20 12.32 o 0.974292
-1 -8 5 482.80 482.80 10.79 o 0.974166
5 0 6 455.10 455.10 10.18 o 0.974098
2 -9 1 431.60 431.60 9.65 o 0.974023
-11 5 3 402.40 402.40 8.98 o 0.973863
6 5 3 398.50 398.50 8.90 o 0.973814
-1 -1 7 396.10 396.10 8.83 o 0.973727
4 3 5 396.10 396.10 8.83 o 0.973717
10 -7 3 402.30 402.30 8.96 o 0.973567
13 -5 2 409.80 409.80 9.13 o 0.973462
3 -9 1 423.60 423.60 9.45 o 0.973200
-3 -4 7 426.90 426.90 9.53 o 0.973096
1 -2 7 432.70 432.70 9.67 o 0.972986
6 -1 6 437.20 437.20 9.77 o 0.972935
-15 2 1 442.30 442.30 9.89 o 0.972893
6 2 5 455.50 455.50 10.19 o 0.972816
1 2 6 458.70 458.70 10.26 o 0.972801
-12 6 1 492.90 492.90 11.02 o 0.972680
-13 -2 4 668.60 668.60 14.91 o 0.972303
3 -9 3 682.20 682.20 15.20 o 0.972270
13 3 0 704.20 704.20 15.70 o 0.972207
8 -8 3 676.20 676.20 15.07 o 0.971879
10 -6 4 587.80 587.80 13.13 o 0.971699
1 8 1 540.10 540.10 12.07 o 0.971600
6 6 2 520.00 520.00 11.62 o 0.971553
8 -6 5 461.90 461.90 10.35 o 0.971329
6 -5 6 456.90 456.90 10.23 o 0.971229
0 -7 6 462.50 462.50 10.36 o 0.971135
15 -1 0 462.70 462.70 10.36 o 0.971133
15 -2 0 463.80 463.80 10.38 o 0.971123
9 6 0 516.90 516.90 11.52 o 0.970854
-10 -6 2 541.60 541.60 12.07 o 0.970745
0 -9 3 576.50 576.50 12.84 o 0.970505
1 -9 1 582.30 582.30 12.98 o 0.970396
-8 -7 3 598.30 598.30 13.38 o 0.970191
-15 0 1 606.10 606.10 13.55 o 0.970150
12 4 0 654.40 654.40 14.65 o 0.970011
-14 2 3 725.60 725.60 16.25 o 0.969899
9 -8 1 1113.60 1113.60 24.97 o 0.969555
1 -4 7 1271.30 1271.30 28.44 o 0.969382
1 -7 6 975.80 975.80 21.70 o 0.969005
-1 -7 6 711.10 711.10 15.80 o 0.968848
14 -2 2 452.30 452.30 10.06 o 0.968650
11 -7 0 368.80 368.80 8.21 o 0.968544
1 4 5 335.00 335.00 7.47 o 0.968476
9 -5 5 312.00 312.00 6.99 o 0.968346
-4 -1 7 312.00 312.00 6.99 o 0.968345
-5 -8 1 318.20 318.20 7.12 o 0.968297
-11 6 2 418.00 418.00 9.39 o 0.968130
3 -8 5 546.60 546.60 12.29 o 0.968041
4 -9 1 738.90 738.90 16.62 o 0.967959
-5 -2 7 2317.10 2317.10 51.86 o 0.967678
-12 -1 5 943.60 943.60 21.32 o 0.966852
-8 -6 5 835.70 835.70 18.88 o 0.966818
-12 3 4 676.90 676.90 15.31 o 0.966750
0 -1 7 569.40 569.40 12.88 o 0.966677
13 -2 3 493.60 493.60 11.16 o 0.966550
13 1 2 492.40 492.40 11.12 o 0.966523
13 -3 3 615.80 615.80 13.82 o 0.966334
-1 -9 2 1104.40 1104.40 24.60 o 0.966104
9 -8 2 1585.10 1585.10 35.49 o 0.965496
5 -9 2 1417.70 1417.70 31.78 o 0.965428
11 -7 2 894.40 894.40 20.07 o 0.965202
3 7 2 373.10 373.10 8.31 o 0.964730
-2 -8 5 346.60 346.60 7.72 o 0.964667
-9 6 3 346.10 346.10 7.71 o 0.964666
14 -3 2 333.90 333.90 7.43 o 0.964629
-5 -3 7 330.60 330.60 7.36 o 0.964618
10 1 4 328.50 328.50 7.31 o 0.964610
-7 4 5 319.50 319.50 7.11 o 0.964574
2 -3 7 305.20 305.20 6.79 o 0.964476
7 -3 6 304.30 304.30 6.78 o 0.964370
4 -9 3 389.20 389.20 8.70 o 0.964070
10 4 2 404.60 404.60 9.06 o 0.964042
11 -5 4 442.90 442.90 9.91 o 0.963982
-10 -6 3 477.80 477.80 10.70 o 0.963934
-15 1 2 535.10 535.10 11.98 o 0.963867
5 -6 6 637.70 637.70 14.27 o 0.963766
-12 0 5 1038.40 1038.40 23.10 o 0.963335
7 7 0 1041.80 1041.80 23.14 o 0.963310
-4 -4 7 875.40 875.40 19.43 o 0.963040
8 6 1 603.00 603.00 13.45 o 0.962776
2 -7 6 524.50 524.50 11.77 o 0.962543
0 -9 1 551.20 551.20 12.39 o 0.962464
-6 -7 5 589.90 589.90 13.26 o 0.962410
3 5 4 600.50 600.50 13.51 o 0.962398
-2 -7 6 859.80 859.80 19.31 o 0.962236
9 2 4 1443.40 1443.40 32.28 o 0.962061
-7 8 1 1341.50 1341.50 30.21 o 0.961235
-1 -9 3 1247.40 1247.40 28.09 o 0.961205
-15 0 2 1203.40 1203.40 27.10 o 0.961190
14 1 1 710.40 710.40 15.84 o 0.960662
4 8 0 732.30 732.30 16.29 o 0.960577
4 1 6 756.90 756.90 16.80 o 0.960507
-7 2 6 884.80 884.80 19.72 o 0.960196
14 -1 2 1116.20 1116.20 25.07 o 0.959826
14 2 0 1252.40 1252.40 28.12 o 0.959699
9 -7 4 1416.50 1416.50 31.77 o 0.959562
7 -4 6 939.50 939.50 21.07 o 0.958872
-14 -2 3 906.20 906.20 20.32 o 0.958852
-8 -7 1 720.50 720.50 16.16 o 0.958724
2 -2 7 595.70 595.70 13.37 o 0.958601
5 -9 1 534.00 534.00 11.98 o 0.958512
15 0 0 457.60 457.60 10.23 o 0.958308
15 -3 0 452.50 452.50 10.12 o 0.958281
-13 2 4 457.30 457.30 10.21 o 0.957954
-5 -1 7 458.70 458.70 10.24 o 0.957947
-11 2 5 483.90 483.90 10.81 o 0.957859
2 -4 7 607.80 607.80 13.62 o 0.957654
-12 -2 5 658.00 658.00 14.74 o 0.957603
11 2 3 866.10 866.10 19.43 o 0.957456
7 -2 6 1515.20 1515.20 33.93 o 0.957175
-10 -6 1 1737.00 1737.00 38.72 o 0.956751
-1 -5 7 826.90 826.90 18.52 o 0.956384
-5 -8 4 633.70 633.70 14.23 o 0.956256
7 -8 4 512.70 512.70 11.57 o 0.956051
-12 -4 4 513.30 513.30 11.54 o 0.956002
-11 4 4 517.40 517.40 11.63 o 0.955979
-10 -1 6 601.60 601.60 13.50 o 0.955830
4 -8 5 646.10 646.10 14.48 o 0.955785
1 -1 7 1040.60 1040.60 23.26 o 0.955528
-15 3 1 1112.70 1112.70 24.94 o 0.955029
2 2 6 876.50 876.50 19.69 o 0.954867
10 5 1 831.50 831.50 18.69 o 0.954834
0 -5 7 623.50 623.50 14.01 o 0.954635
7 -7 5 606.00 606.00 13.61 o 0.954612
-9 5 4 475.30 475.30 10.63 o 0.954328
-10 -2 6 446.30 446.30 9.96 o 0.954189
13 -1 3 433.30 433.30 9.66 o 0.954102
-6 -8 2 423.10 423.10 9.43 o 0.954013
-2 -5 7 415.60 415.60 9.27 o 0.953914
-15 2 2 415.50 415.50 9.27 o 0.953911
-11 -5 4 429.60 429.60 9.59 o 0.953634
-3 7 3 431.70 431.70 9.64 o 0.953623
13 -4 3 469.30 469.30 10.49 o 0.953480
2 8 1 475.40 475.40 10.63 o 0.953463
11 5 0 498.80 498.80 11.16 o 0.953403
-6 -6 6 531.70 531.70 11.91 o 0.953333
9 -8 0 781.80 781.80 17.53 o 0.952968
11 0 4 928.50 928.50 20.80 o 0.952782
10 -3 5 1001.90 1001.90 22.43 o 0.952643
6 4 4 1006.60 1006.60 22.54 o 0.952627
3 -7 6 547.60 547.60 12.25 o 0.952006
-9 7 2 491.60 491.60 11.01 o 0.951934
-9 1 6 491.50 491.50 11.01 o 0.951934
-4 7 3 476.30 476.30 10.67 o 0.951911
5 -9 3 453.30 453.30 10.15 o 0.951871
-6 -2 7 442.20 442.20 9.91 o 0.951849
-3 -7 6 419.20 419.20 9.42 o 0.951561
-6 -8 3 423.90 423.90 9.52 o 0.951546
-2 -9 2 598.60 598.60 13.41 o 0.951290
-3 -8 5 642.80 642.80 14.40 o 0.951248
-2 7 3 749.80 749.80 16.78 o 0.951151
14 -5 0 944.30 944.30 21.09 o 0.950917
12 1 3 711.70 711.70 15.93 o 0.950547
-1 -9 1 704.20 704.20 15.77 o 0.950541
6 -9 2 578.70 578.70 12.97 o 0.950431
10 3 3 412.20 412.20 9.25 o 0.950237
-14 4 2 383.30 383.30 8.60 o 0.950185
-2 0 7 339.40 339.40 7.62 o 0.950057
13 -6 1 330.90 330.90 7.42 o 0.949994
-9 -4 6 330.10 330.10 7.40 o 0.949982
-15 -1 1 338.90 338.90 7.59 o 0.949859
-3 6 4 343.70 343.70 7.70 o 0.949836
2 4 5 372.80 372.80 8.35 o 0.949742
-3 0 7 442.60 442.60 9.90 o 0.949602
-13 5 2 465.40 465.40 10.41 o 0.949566
13 -6 0 635.30 635.30 14.20 o 0.949323
-10 3 5 694.10 694.10 15.52 o 0.949223
-5 -4 7 731.70 731.70 16.36 o 0.949124
15 -2 1 730.30 730.30 16.36 o 0.948933
1 -5 7 655.20 655.20 14.69 o 0.948736
-11 -4 5 557.20 557.20 12.49 o 0.948478
-13 -4 2 551.60 551.60 12.36 o 0.948455
4 6 3 538.30 538.30 12.06 o 0.948377
-4 6 4 534.10 534.10 11.95 o 0.948336
14 -4 2 531.60 531.60 11.89 o 0.948230
-2 -9 3 547.40 547.40 12.24 o 0.948018
-13 4 3 556.40 556.40 12.44 o 0.947906
-6 -3 7 562.00 562.00 12.58 o 0.947718
3 -3 7 561.80 561.80 12.60 o 0.947545
-12 1 5 564.50 564.50 12.66 o 0.947458
-3 -5 7 576.20 576.20 12.92 o 0.947321
8 1 5 586.60 586.60 13.14 o 0.947240
-2 6 4 591.40 591.40 13.23 o 0.947204
1 -9 4 593.50 593.50 13.28 o 0.947188
10 -2 5 593.10 593.10 13.26 o 0.946854
-10 -5 5 542.40 542.40 12.16 o 0.946656
12 -3 4 501.30 501.30 11.27 o 0.946395
-1 0 7 501.70 501.70 11.28 o 0.946383
2 -9 4 506.50 506.50 11.39 o 0.946331
6 7 1 508.70 508.70 11.44 o 0.946316
10 -4 5 541.50 541.50 12.16 o 0.946192
-15 -1 2 542.90 542.90 12.20 o 0.946188
-5 7 3 585.70 585.70 13.14 o 0.946084
-8 -5 6 663.10 663.10 14.83 o 0.945745
8 3 4 549.70 549.70 12.33 o 0.945466
14 -5 1 509.80 509.80 11.45 o 0.945368
-8 -7 4 491.60 491.60 11.06 o 0.945295
6 -9 1 486.00 486.00 10.94 o 0.945222
-10 0 6 490.60 490.60 11.04 o 0.945171
-8 4 5 495.30 495.30 11.14 o 0.945147
-4 0 7 539.10 539.10 12.12 o 0.945037
9 0 5 546.10 546.10 12.28 o 0.945025
-1 7 3 990.20 990.20 22.14 o 0.944594
-13 -3 4 1121.40 1121.40 25.09 o 0.944372
15 -1 1 1079.20 1079.20 24.19 o 0.944157
0 -9 4 986.80 986.80 22.15 o 0.943951
-6 -1 7 924.90 924.90 20.76 o 0.943782
5 3 5 856.40 856.40 19.18 o 0.943493
-3 3 6 838.00 838.00 18.75 o 0.943300
3 -9 0 847.90 847.90 18.97 o 0.943101
12 -2 4 855.10 855.10 19.15 o 0.943045
-5 6 4 901.70 901.70 20.22 o 0.942761
2 -9 0 935.20 935.20 20.99 o 0.942463
-12 -5 2 937.70 937.70 21.03 o 0.942298
3 -4 7 935.90 935.90 20.97 o 0.942266
6 0 6 860.40 860.40 19.27 o 0.941991
15 -3 1 586.30 586.30 13.14 o 0.941615
9 -8 3 534.30 534.30 11.98 o 0.941540
-2 3 6 534.00 534.00 11.97 o 0.941540
3 -9 4 463.60 463.60 10.40 o 0.941412
-14 3 3 462.20 462.20 10.36 o 0.941409
7 -5 6 426.80 426.80 9.58 o 0.941312
-8 8 1 413.30 413.30 9.28 o 0.941259
-4 3 6 396.80 396.80 8.90 o 0.941012
-14 -3 2 411.50 411.50 9.23 o 0.940876
3 -2 7 428.80 428.80 9.60 o 0.940780
2 -1 7 446.20 446.20 9.99 o 0.940701
12 -6 3 452.20 452.20 10.12 o 0.940676
-13 -4 1 469.30 469.30 10.51 o 0.940609
-1 6 4 488.50 488.50 10.94 o 0.940540
-10 -3 6 519.50 519.50 11.64 o 0.940438
-8 2 6 687.70 687.70 15.45 o 0.940026
-11 7 1 714.90 714.90 16.05 o 0.939977
5 -8 5 737.40 737.40 16.55 o 0.939939
4 -9 0 891.10 891.10 19.97 o 0.939698
6 -6 6 907.20 907.20 20.33 o 0.939671
14 0 2 929.20 929.20 20.87 o 0.939167
-14 0 4 893.50 893.50 20.08 o 0.939055
2 -5 7 874.20 874.20 19.66 o 0.938914
0 0 7 901.50 901.50 20.23 o 0.938723
4 7 2 915.40 915.40 20.53 o 0.938669
10 -8 1 841.00 841.00 18.87 o 0.938158
7 -1 6 818.50 818.50 18.39 o 0.938111
1 -9 0 757.70 757.70 17.06 o 0.937810
4 -7 6 760.30 760.30 17.12 o 0.937790
12 -4 4 764.40 764.40 17.21 o 0.937765
-10 -6 4 819.10 819.10 18.40 o 0.937574
-4 -7 6 776.40 776.40 17.39 o 0.937223
-14 5 1 504.80 504.80 11.32 o 0.936916
-4 -5 7 459.40 459.40 10.32 o 0.936858
-6 -8 1 457.10 457.10 10.26 o 0.936855
-13 -4 3 457.20 457.20 10.27 o 0.936855
-10 6 3 417.40 417.40 9.38 o 0.936796
-1 -9 4 387.40 387.40 8.70 o 0.936743
-12 -3 5 344.40 344.40 7.75 o 0.936643
-5 0 7 317.20 317.20 7.14 o 0.936536
-14 -3 1 308.90 308.90 6.95 o 0.936474
-6 7 3 306.10 306.10 6.87 o 0.936363
4 5 4 336.90 336.90 7.54 o 0.936153
6 -9 3 343.10 343.10 7.68 o 0.936129
12 -7 1 348.40 348.40 7.78 o 0.936110
-12 5 3 395.70 395.70 8.84 o 0.935969
9 -6 5 404.50 404.50 9.04 o 0.935946
7 5 3 414.60 414.60 9.26 o 0.935921
7 2 5 449.50 449.50 10.05 o 0.935837
-1 3 6 466.70 466.70 10.44 o 0.935797
9 5 2 709.40 709.40 15.96 o 0.935382
-14 -1 4 811.00 811.00 18.26 o 0.935280
-3 8 2 813.00 813.00 18.31 o 0.935278
-2 -9 1 1091.70 1091.70 24.54 o 0.935067
-5 3 6 1280.40 1280.40 28.66 o 0.934762
-4 -8 5 717.70 717.70 16.12 o 0.934400
0 7 3 480.30 480.30 10.82 o 0.934199
-12 -5 3 451.20 451.20 10.17 o 0.934155
-7 -7 5 432.20 432.20 9.74 o 0.934117
15 1 0 427.10 427.10 9.63 o 0.934105
7 6 2 423.30 423.30 9.55 o 0.934095
15 -4 0 413.50 413.50 9.32 o 0.934063
3 2 6 405.00 405.00 9.12 o 0.933922
11 -7 3 409.20 409.20 9.22 o 0.933894
-4 8 2 552.00 552.00 12.35 o 0.933481
-9 -7 2 559.10 559.10 12.51 o 0.933445
-6 6 4 561.80 561.80 12.56 o 0.933323
-3 -9 2 526.50 526.50 11.79 o 0.933181
10 -8 2 508.70 508.70 11.39 o 0.933133
-2 8 2 506.90 506.90 11.35 o 0.933128
-15 0 3 484.30 484.30 10.85 o 0.933072
-7 -2 7 404.40 404.40 9.08 o 0.932819
4 -9 4 407.80 407.80 9.18 o 0.932618
-15 3 2 480.50 480.50 10.82 o 0.932447
5 1 6 487.70 487.70 10.98 o 0.932436
5 8 0 491.80 491.80 11.07 o 0.932431
5 -9 0 528.10 528.10 11.89 o 0.932383
3 8 1 551.20 551.20 12.41 o 0.932357
7 -9 2 773.00 773.00 17.36 o 0.932167
-6 -4 7 1078.20 1078.20 24.17 o 0.931853
-3 -9 3 715.40 715.40 16.08 o 0.931423
-9 -6 5 700.60 700.60 15.75 o 0.931407
13 -6 2 672.30 672.30 15.11 o 0.931373
-12 -5 1 665.80 665.80 14.97 o 0.931364
-14 1 4 592.70 592.70 13.34 o 0.931116
-15 1 3 676.00 676.00 15.19 o 0.930935
-12 6 2 915.80 915.80 20.55 o 0.930695
-9 -7 3 1027.80 1027.80 23.01 o 0.930583
13 0 3 1085.50 1085.50 24.28 o 0.930392
0 6 4 767.10 767.10 17.19 o 0.930097
-6 -8 4 511.70 511.70 11.50 o 0.929897
9 4 3 439.10 439.10 9.88 o 0.929811
11 -6 4 407.30 407.30 9.16 o 0.929758
8 -8 4 379.20 379.20 8.53 o 0.929678
12 -7 0 382.80 382.80 8.62 o 0.929553
-13 6 1 415.30 415.30 9.35 o 0.929478
10 -1 5 417.90 417.90 9.41 o 0.929474
13 -5 3 448.90 448.90 10.09 o 0.929431
0 9 0 583.30 583.30 13.11 o 0.929316
13 3 1 624.40 624.40 14.02 o 0.929291
8 -3 6 1615.00 1615.00 36.20 o 0.928833
7 -9 1 1327.00 1327.00 29.79 o 0.928571
-7 -6 6 657.10 657.10 14.73 o 0.928265
10 -5 5 593.90 593.90 13.31 o 0.928222
3 4 5 518.10 518.10 11.61 o 0.928161
12 -1 4 450.00 450.00 10.08 o 0.928087
15 0 1 373.90 373.90 8.38 o 0.927820
-5 8 2 376.90 376.90 8.45 o 0.927805
-7 -3 7 382.00 382.00 8.56 o 0.927786
4 -3 7 530.70 530.70 11.93 o 0.927588
-10 5 4 675.60 675.60 15.20 o 0.927499
1 0 7 1028.30 1028.30 23.13 o 0.927361
-1 8 2 1958.30 1958.30 43.94 o 0.927112
-15 4 1 1188.30 1188.30 26.72 o 0.926531
-14 -3 3 838.70 838.70 18.90 o 0.926361
-7 -1 7 832.10 832.10 18.75 o 0.926356
0 3 6 761.10 761.10 17.15 o 0.926289
8 -7 5 875.50 875.50 19.66 o 0.925899
-2 -9 4 958.00 958.00 21.50 o 0.925833
3 -5 7 1279.10 1279.10 28.61 o 0.925529
12 3 2 1065.50 1065.50 23.89 o 0.925256
8 -4 6 731.60 731.60 16.43 o 0.925046
-10 7 2 601.90 601.90 13.52 o 0.924946
-13 3 4 494.30 494.30 11.11 o 0.924830
-6 3 6 463.80 463.80 10.42 o 0.924783
-3 5 5 419.80 419.80 9.43 o 0.924680
10 6 0 412.80 412.80 9.27 o 0.924484
-6 0 7 431.00 431.00 9.67 o 0.924414
8 7 0 431.40 431.40 9.68 o 0.924413
10 -8 0 432.80 432.80 9.71 o 0.924408
12 4 1 529.50 529.50 11.88 o 0.924208
10 -7 4 636.70 636.70 14.28 o 0.924015
12 -7 2 652.40 652.40 14.62 o 0.923978
4 -4 7 675.70 675.70 15.15 o 0.923759
-15 -1 3 672.70 672.70 15.09 o 0.923745
-4 5 5 539.30 539.30 12.12 o 0.923472
-10 1 6 496.20 496.20 11.15 o 0.923397
13 2 2 445.90 445.90 10.02 o 0.923289
-11 -6 2 417.90 417.90 9.39 o 0.923181
-7 7 3 415.00 415.00 9.32 o 0.923106
-9 4 5 431.20 431.20 9.69 o 0.923020
15 -4 1 433.50 433.50 9.74 o 0.923013
-5 -5 7 490.00 490.00 11.01 o 0.922906
-1 -6 7 640.70 640.70 14.40 o 0.922761
3 -1 7 704.20 704.20 15.82 o 0.922718
0 -6 7 1565.50 1565.50 35.09 o 0.922309
-2 5 5 1677.10 1677.10 37.58 o 0.922075
-13 -1 5 956.90 956.90 21.49 o 0.921722
14 2 1 579.90 579.90 13.06 o 0.921454
6 -9 0 562.80 562.80 12.67 o 0.921428
-7 -8 2 545.90 545.90 12.29 o 0.921396
8 -2 6 517.50 517.50 11.66 o 0.921281
14 -5 2 517.30 517.30 11.65 o 0.921255
6 -8 5 569.10 569.10 12.80 o 0.921050
-12 2 5 599.50 599.50 13.48 o 0.920967
-11 -1 6 621.80 621.80 13.97 o 0.920880
-15 -2 2 485.10 485.10 10.86 o 0.920511
-7 -8 3 448.90 448.90 10.04 o 0.920459
5 -7 6 406.60 406.60 9.10 o 0.920396
-7 6 4 389.10 389.10 8.71 o 0.920367
1 7 3 375.50 375.50 8.40 o 0.920344
5 -9 4 339.00 339.00 7.59 o 0.920271
-12 4 4 324.00 324.00 7.26 o 0.920233
-14 -2 4 314.60 314.60 7.05 o 0.920205
4 -2 7 295.90 295.90 6.64 o 0.920124
9 6 1 300.60 300.60 6.76 o 0.919972
-13 0 5 409.60 409.60 9.25 o 0.919783
-5 -7 6 478.80 478.80 10.81 o 0.919726
5 6 3 679.00 679.00 15.34 o 0.919622
-15 -2 1 1216.40 1216.40 27.44 o 0.919473
-2 -6 7 1446.80 1446.80 32.60 o 0.919429
-9 8 1 1409.50 1409.50 31.86 o 0.918702
-11 -6 3 952.00 952.00 21.60 o 0.918595
-5 5 5 688.50 688.50 15.64 o 0.918495
-6 8 2 624.40 624.40 14.18 o 0.918459
-11 -2 6 478.80 478.80 10.84 o 0.918305
12 -5 4 475.20 475.20 10.66 o 0.918101
-11 3 5 476.70 476.70 10.69 o 0.918096
1 -6 7 478.60 478.60 10.74 o 0.918090
-9 -7 1 560.00 560.00 12.51 o 0.917883
-15 2 3 600.80 600.80 13.49 o 0.917567
0 8 2 603.80 603.80 13.58 o 0.917451
7 -9 3 615.20 615.20 13.88 o 0.917383
-9 2 6 637.60 637.60 14.41 o 0.917316
1 9 0 649.30 649.30 14.67 o 0.917291
-16 1 1 856.90 856.90 19.35 o 0.917060
7 4 4 1088.20 1088.20 24.47 o 0.916892
-3 -9 1 1232.40 1232.40 27.58 o 0.916577
1 6 4 860.70 860.70 19.40 o 0.916249
10 2 4 814.60 814.60 18.36 o 0.916193
-10 -4 6 772.00 772.00 17.44 o 0.916073
11 1 4 1100.30 1100.30 24.79 o 0.915763
-1 5 5 1122.40 1122.40 25.29 o 0.915753
-3 1 7 1841.50 1841.50 41.28 o 0.915291
-9 -5 6 949.00 949.00 21.50 o 0.914873
13 4 0 816.80 816.80 18.50 o 0.914699
-5 -8 5 815.40 815.40 18.47 o 0.914690
-2 1 7 825.40 825.40 18.66 o 0.914603
11 4 2 866.90 866.90 19.54 o 0.914525
14 3 0 1160.60 1160.60 26.12 o 0.913925
-16 2 1 1146.00 1146.00 25.94 o 0.913821
7 -6 6 1362.00 1362.00 30.97 o 0.913584
1 3 6 2172.00 2172.00 49.14 o 0.913354
2 0 7 1290.10 1290.10 29.08 o 0.912701
-13 -2 5 904.50 904.50 20.42 o 0.912610
-3 -6 7 498.20 498.20 11.29 o 0.912434
-11 0 6 482.10 482.10 10.92 o 0.912421
-4 -9 2 428.40 428.40 9.71 o 0.912369
-14 2 4 396.00 396.00 8.96 o 0.912323
-4 1 7 377.20 377.20 8.52 o 0.912284
6 3 5 361.50 361.50 8.17 o 0.912223
-4 -9 3 408.10 408.10 9.14 o 0.911977
-7 -4 7 494.40 494.40 11.05 o 0.911801
14 -3 3 510.50 510.50 11.42 o 0.911769
7 7 1 510.00 510.00 11.41 o 0.911770
-3 -9 4 580.30 580.30 13.00 o 0.911607
-7 3 6 633.40 633.40 14.25 o 0.911431
8 -9 2 683.50 683.50 15.42 o 0.911232
-8 -2 7 691.10 691.10 15.59 o 0.911202
16 -2 0 716.00 716.00 16.14 o 0.911101
5 7 2 740.00 740.00 16.63 o 0.910931
14 -2 3 736.90 736.90 16.55 o 0.910868
4 2 6 639.00 639.00 14.33 o 0.910622
8 -5 6 461.10 461.10 10.38 o 0.910326
2 -6 7 436.80 436.80 9.85 o 0.910255
-1 1 7 434.20 434.20 9.79 o 0.910245
15 -2 2 427.80 427.80 9.65 o 0.910213
10 -8 3 426.60 426.60 9.62 o 0.910205
0 -8 6 425.70 425.70 9.60 o 0.910197
16 -1 0 438.50 438.50 9.88 o 0.910030
-6 5 5 476.00 476.00 10.72 o 0.909930
-11 -6 1 505.10 505.10 11.37 o 0.909872
-9 -7 4 552.50 552.50 12.42 o 0.909788
1 -8 6 653.90 653.90 14.68 o 0.909516
-16 0 1 641.10 641.10 14.40 o 0.909389
7 0 6 590.40 590.40 13.28 o 0.909203
8 -9 1 573.40 573.40 12.91 o 0.909112
-7 0 7 571.40 571.40 12.87 o 0.909092
4 -5 7 569.40 569.40 12.82 o 0.909043
4 8 1 581.50 581.50 13.09 o 0.908938
14 1 2 604.40 604.40 13.60 o 0.908862
11 -3 5 818.50 818.50 18.37 o 0.908536
-12 -5 4 981.90 981.90 22.06 o 0.908348
5 5 4 1024.60 1024.60 23.02 o 0.908296
15 -3 2 1201.70 1201.70 27.04 o 0.907942
-13 -4 4 1190.80 1190.80 26.77 o 0.907830
-11 6 3 1015.30 1015.30 22.79 o 0.907570
-1 -8 6 693.20 693.20 15.61 o 0.907245
7 -9 0 671.10 671.10 15.11 o 0.907214
-11 -5 5 618.80 618.80 13.96 o 0.907118
-13 1 5 589.50 589.50 13.30 o 0.906997
11 5 1 611.40 611.40 13.78 o 0.906820
9 1 5 621.20 621.20 14.00 o 0.906787
-8 7 3 627.50 627.50 14.13 o 0.906767
-16 1 2 674.40 674.40 15.15 o 0.906496
-8 -1 7 557.60 557.60 12.52 o 0.906238
12 2 3 522.80 522.80 11.75 o 0.906181
-12 -4 5 518.00 518.00 11.64 o 0.906173
11 -8 1 438.90 438.90 9.89 o 0.906005
0 5 5 422.70 422.70 9.53 o 0.905940
-6 -5 7 422.70 422.70 9.53 o 0.905940
-14 5 2 419.90 419.90 9.48 o 0.905797
-7 8 2 424.40 424.40 9.58 o 0.905771
-5 1 7 448.90 448.90 10.13 o 0.905689
-8 -3 7 602.10 602.10 13.53 o 0.905448
-12 7 1 612.60 612.60 13.76 o 0.905435
5 -3 7 752.80 752.80 16.88 o 0.905230
2 -8 6 755.10 755.10 16.93 o 0.905224
-11 -3 6 700.50 700.50 15.73 o 0.904967
6 -9 4 561.30 561.30 12.62 o 0.904795
-7 -8 1 484.90 484.90 10.94 o 0.904684
-8 -7 5 439.40 439.40 9.92 o 0.904578
-14 4 3 428.30 428.30 9.67 o 0.904521
1 8 2 426.00 426.00 9.62 o 0.904483
4 4 5 439.60 439.60 9.92 o 0.904385
9 3 4 456.10 456.10 10.29 o 0.904338
-8 6 4 457.00 457.00 10.31 o 0.904336
14 -6 0 542.70 542.70 12.22 o 0.904196
11 -4 5 717.80 717.80 16.10 o 0.903989
-15 -2 3 748.70 748.70 16.78 o 0.903945
1 -9 5 667.00 667.00 15.00 o 0.903575
14 -6 1 650.00 650.00 14.62 o 0.903554
2 7 3 604.80 604.80 13.62 o 0.903497
12 5 0 488.20 488.20 11.04 o 0.903237
-16 0 2 487.70 487.70 11.03 o 0.903213
8 -1 6 488.90 488.90 11.05 o 0.903189
6 1 6 507.40 507.40 11.46 o 0.903105
12 0 4 508.70 508.70 11.48 o 0.903102
6 8 0 537.30 537.30 12.12 o 0.903036
5 -4 7 705.30 705.30 15.81 o 0.902719
11 3 3 654.00 654.00 14.64 o 0.902551
11 -2 5 576.80 576.80 12.93 o 0.902459
0 1 7 492.40 492.40 11.05 o 0.902371
10 0 5 452.20 452.20 10.15 o 0.902327
4 -1 7 330.20 330.20 7.45 o 0.902153
2 9 0 326.80 326.80 7.37 o 0.902146
-7 -8 4 291.50 291.50 6.59 o 0.902031
-4 -6 7 290.30 290.30 6.56 o 0.902023
14 -4 3 287.60 287.60 6.50 o 0.901995
0 -9 5 287.00 287.00 6.49 o 0.901974
15 -1 2 316.00 316.00 7.14 o 0.901829
9 -8 4 328.20 328.20 7.41 o 0.901803
-15 4 2 395.30 395.30 8.91 o 0.901703
15 1 1 459.00 459.00 10.34 o 0.901639
2 -9 5 483.80 483.80 10.90 o 0.901617
16 -3 0 622.70 622.70 13.99 o 0.901516
-8 -6 6 632.60 632.60 14.22 o 0.901510
15 2 0 1075.90 1075.90 24.22 o 0.901006
15 -5 0 1040.20 1040.20 23.46 o 0.900953
-2 -8 6 896.70 896.70 20.26 o 0.900763
10 -6 5 852.40 852.40 19.26 o 0.900612
6 -7 6 966.10 966.10 21.76 o 0.900382
11 -8 2 1070.40 1070.40 24.07 o 0.900268
-16 3 1 1158.90 1158.90 25.99 o 0.900009
7 -8 5 840.30 840.30 18.92 o 0.899711
-6 -7 6 742.90 742.90 16.75 o 0.899629
2 6 4 593.80 593.80 13.40 o 0.899459
14 -1 3 554.80 554.80 12.52 o 0.899387
-11 5 4 520.50 520.50 11.74 o 0.899271
8 2 5 516.40 516.40 11.64 o 0.899238
-16 2 2 516.20 516.20 11.63 o 0.899236
3 -6 7 525.50 525.50 11.82 o 0.899080
-10 4 5 607.60 607.60 13.64 o 0.898842
-13 5 3 720.30 720.30 16.19 o 0.898647
8 5 3 753.10 753.10 16.94 o 0.898600
16 0 0 904.50 904.50 20.40 o 0.898414
-3 9 1 959.70 959.70 21.64 o 0.898355
-7 5 5 1248.60 1248.60 28.12 o 0.898074
13 1 3 1345.90 1345.90 30.24 o 0.897838
3 -8 6 905.90 905.90 20.40 o 0.897474
2 3 6 838.70 838.70 18.89 o 0.897428
13 -3 4 643.30 643.30 14.48 o 0.897257
5 -2 7 641.40 641.40 14.44 o 0.897254
8 6 2 568.50 568.50 12.80 o 0.897145
-11 -6 4 505.30 505.30 11.36 o 0.896887
-1 -9 5 504.00 504.00 11.32 o 0.896869
13 -6 3 499.50 499.50 11.23 o 0.896629
-11 7 2 499.70 499.70 11.23 o 0.896621
-2 9 1 500.00 500.00 11.24 o 0.896611
-4 9 1 500.40 500.40 11.25 o 0.896601
8 -9 3 579.30 579.30 13.06 o 0.896216
3 -9 5 597.30 597.30 13.47 o 0.896168
9 -7 5 612.90 612.90 13.82 o 0.896127
-10 -6 5 615.60 615.60 13.88 o 0.896119
13 -7 1 636.70 636.70 14.35 o 0.896059
-6 1 7 649.90 649.90 14.61 o 0.895737
-4 -9 1 616.80 616.80 13.87 o 0.895643
-14 -4 2 539.50 539.50 12.16 o 0.895454
-14 -3 4 522.10 522.10 11.77 o 0.895395
15 -4 2 509.00 509.00 11.49 o 0.895251
3 0 7 512.80 512.80 11.58 o 0.895222
12 -7 3 514.30 514.30 11.61 o 0.895214
-8 3 6 533.10 533.10 12.03 o 0.895150
15 -5 1 594.60 594.60 13.40 o 0.895042
11 -8 0 883.70 883.70 19.89 o 0.894784
-4 -9 4 1172.80 1172.80 26.38 o 0.894533
-15 3 3 1235.80 1235.80 27.83 o 0.894353
-10 8 1 1206.90 1206.90 27.20 o 0.894212
-13 6 2 965.00 965.00 21.76 o 0.893817
-11 1 6 956.50 956.50 21.57 o 0.893805
9 -3 6 748.50 748.50 16.86 o 0.893483
-13 -3 5 712.80 712.80 16.05 o 0.893392
13 -2 4 708.70 708.70 15.96 o 0.893380
-10 -7 2 699.00 699.00 15.74 o 0.893345
1 5 5 690.90 690.90 15.55 o 0.892969
-6 -8 5 843.20 843.20 19.03 o 0.892714
-10 2 6 843.90 843.90 19.05 o 0.892714
-13 -5 2 878.00 878.00 19.82 o 0.892684
10 5 2 1559.90 1559.90 35.25 o 0.892364
-10 -7 3 1996.20 1996.20 44.83 o 0.892006
-16 -1 1 707.10 707.10 15.93 o 0.891600
16 -2 1 574.20 574.20 12.97 o 0.891528
13 -7 0 502.40 502.40 11.36 o 0.891472
-1 9 1 463.40 463.40 10.48 o 0.891429
-5 9 1 450.30 450.30 10.20 o 0.891410
1 1 7 426.30 426.30 9.66 o 0.891252
9 -4 6 516.90 516.90 11.70 o 0.891121
-8 0 7 590.10 590.10 13.33 o 0.891064
-3 -8 6 746.30 746.30 16.84 o 0.890975
13 -4 4 906.80 906.80 20.42 o 0.890901
-15 0 4 1146.80 1146.80 25.81 o 0.890468
-5 -9 3 732.10 732.10 16.52 o 0.890266
8 -9 0 634.00 634.00 14.31 o 0.890205
-15 5 1 602.50 602.50 13.60 o 0.890182
-8 8 2 578.40 578.40 13.05 o 0.890162
5 -5 7 450.40 450.40 10.16 o 0.889977
6 6 3 442.40 442.40 9.99 o 0.889903
-16 -1 2 510.50 510.50 11.51 o 0.889723
-8 -4 7 674.10 674.10 15.18 o 0.889564
-5 -9 2 821.50 821.50 18.45 o 0.889465
12 -6 4 944.40 944.40 21.22 o 0.889393
11 -5 5 1125.70 1125.70 25.29 o 0.889283
-8 -8 3 906.30 906.30 20.49 o 0.888815
11 -7 4 773.30 773.30 17.50 o 0.888730
2 8 2 662.20 662.20 15.00 o 0.888634
-5 -6 7 602.70 602.70 13.65 o 0.888546
-8 -8 2 586.80 586.80 13.28 o 0.888497
-2 -9 5 582.70 582.70 13.16 o 0.888437
9 -9 2 660.80 660.80 14.89 o 0.888237
-14 6 1 711.40 711.40 15.98 o 0.888154
-9 7 3 786.40 786.40 17.69 o 0.887859
-14 -4 1 769.90 769.90 17.40 o 0.887685
-9 -2 7 774.40 774.40 17.53 o 0.887619
9 -9 1 851.30 851.30 19.30 o 0.887426
4 -9 5 857.90 857.90 19.45 o 0.887415
10 4 3 888.40 888.40 20.12 o 0.887367
-13 -5 3 709.70 709.70 15.98 o 0.886902
-14 -4 3 587.60 587.60 13.23 o 0.886823
2 -10 2 406.60 406.60 9.15 o 0.886686
7 -9 4 402.30 402.30 9.06 o 0.886682
-15 -3 2 400.70 400.70 9.02 o 0.886680
16 -1 1 304.90 304.90 6.86 o 0.886567
4 -8 6 282.90 282.90 6.36 o 0.886528
9 7 0 263.80 263.80 5.93 o 0.886485
-7 -5 7 263.80 263.80 5.93 o 0.886485
-12 3 5 252.90 252.90 5.69 o 0.886453
16 -3 1 250.60 250.60 5.63 o 0.886444
11 -1 5 238.10 238.10 5.35 o 0.886376
14 -6 2 236.00 236.00 5.30 o 0.886335
-15 -1 4 243.60 243.60 5.47 o 0.886251
8 -6 6 268.20 268.20 6.03 o 0.886169
-12 -1 6 293.30 293.30 6.60 o 0.886118
3 -10 2 529.70 529.70 11.95 o 0.885909
9 -2 6 954.40 954.40 21.58 o 0.885760
-9 6 4 1077.40 1077.40 24.38 o 0.885732
5 2 6 1858.10 1858.10 42.04 o 0.885602
4 -6 7 1722.40 1722.40 38.93 o 0.884934
-13 4 4 1194.60 1194.60 27.03 o 0.884847
-15 1 4 626.30 626.30 14.18 o 0.884678
-13 2 5 600.00 600.00 13.59 o 0.884664
-14 3 4 469.60 469.60 10.62 o 0.884561
3 9 0 425.90 425.90 9.59 o 0.884361
13 -7 2 472.60 472.60 10.63 o 0.884257
3 7 3 530.70 530.70 11.90 o 0.884178
1 -10 2 601.10 601.10 13.47 o 0.884101
-9 -1 7 690.20 690.20 15.48 o 0.884013
5 8 1 845.00 845.00 18.97 o 0.883838
15 0 2 894.10 894.10 20.22 o 0.883642
-10 -5 6 821.10 821.10 18.53 o 0.883482
2 -10 3 735.60 735.60 16.60 o 0.883365
-8 5 5 698.50 698.50 15.76 o 0.883315
0 -7 7 556.70 556.70 12.56 o 0.883048
0 9 1 539.50 539.50 12.16 o 0.882984
-6 9 1 533.60 533.60 12.02 o 0.882957
-3 4 6 516.00 516.00 11.62 o 0.882843
-12 -2 6 515.40 515.40 11.61 o 0.882838
-7 1 7 506.40 506.40 11.44 o 0.882758
14 -5 3 479.50 479.50 10.79 o 0.882535
-1 -7 7 469.00 469.00 10.55 o 0.882461
16 -4 0 442.40 442.40 9.97 o 0.882244
-13 -5 1 441.60 441.60 9.95 o 0.882234
-11 -4 6 440.20 440.20 9.92 o 0.882211
6 7 2 438.80 438.80 9.89 o 0.882174
-16 3 2 438.70 438.70 9.89 o 0.882167
-4 4 6 467.80 467.80 10.55 o 0.881945
1 -10 3 469.10 469.10 10.58 o 0.881941
-15 -3 1 502.30 502.30 11.33 o 0.881858
4 -10 2 536.30 536.30 12.09 o 0.881797
8 4 4 742.10 742.10 16.71 o 0.881565
3 -10 3 856.60 856.60 19.27 o 0.881463
-9 -3 7 998.00 998.00 22.44 o 0.881317
6 -3 7 1049.50 1049.50 23.63 o 0.881086
-16 0 3 950.80 950.80 21.42 o 0.880890
11 6 0 929.50 929.50 20.96 o 0.880855
7 3 5 815.00 815.00 18.39 o 0.880547
-2 4 6 812.00 812.00 18.29 o 0.880423
1 -7 7 820.00 820.00 18.43 o 0.880316
3 6 4 826.70 826.70 18.59 o 0.880240
-16 1 3 831.80 831.80 18.72 o 0.880064
6 -4 7 771.30 771.30 17.40 o 0.879741
13 -1 4 748.80 748.80 16.92 o 0.879658
5 -1 7 732.80 732.80 16.56 o 0.879593
-12 0 6 721.50 721.50 16.29 o 0.879544
6 5 4 706.60 706.60 15.95 o 0.879475
10 6 1 572.90 572.90 12.87 o 0.879106
-14 -1 5 550.50 550.50 12.36 o 0.879067
5 4 5 536.00 536.00 12.04 o 0.879042
3 3 6 512.20 512.20 11.50 o 0.879002
9 -5 6 459.00 459.00 10.31 o 0.878908
-12 -6 2 382.80 382.80 8.66 o 0.878684
-2 -7 7 390.70 390.70 8.84 o 0.878575
-10 -7 1 397.30 397.30 8.99 o 0.878552
11 -8 3 418.60 418.60 9.47 o 0.878503
14 0 3 436.20 436.20 9.87 o 0.878474
-14 0 5 555.60 555.60 12.55 o 0.878351
7 -7 6 596.70 596.70 13.48 o 0.878321
0 -10 2 725.30 725.30 16.38 o 0.878242
-4 -8 6 798.80 798.80 18.01 o 0.878203
-5 4 6 1033.30 1033.30 23.28 o 0.877758
-12 6 3 808.90 808.90 18.26 o 0.877630
-7 -7 6 623.00 623.00 14.10 o 0.877506
8 7 1 573.90 573.90 12.99 o 0.877462
16 1 0 530.50 530.50 12.01 o 0.877413
2 5 5 466.80 466.80 10.55 o 0.877254
2 1 7 466.60 466.60 10.55 o 0.877248
0 -10 3 466.30 466.30 10.54 o 0.877238
-16 4 1 559.40 559.40 12.59 o 0.877001
-3 -9 5 594.70 594.70 13.38 o 0.876955
14 3 1 655.90 655.90 14.75 o 0.876884
8 -8 5 955.20 955.20 21.53 o 0.876512
-9 3 6 990.90 990.90 22.34 o 0.876434
8 0 6 1016.30 1016.30 22.91 o 0.876341
4 -10 3 1021.50 1021.50 23.03 o 0.876298
-12 -6 3 898.60 898.60 20.29 o 0.875836
5 -9 5 883.80 883.80 19.98 o 0.875646
13 3 2 886.50 886.50 20.04 o 0.875624
-15 -3 3 888.80 888.80 20.10 o 0.875608
4 0 7 919.80 919.80 20.78 o 0.875445
-5 -9 4 787.70 787.70 17.73 o 0.875122
13 -5 4 605.50 605.50 13.64 o 0.874944
13 4 1 552.50 552.50 12.45 o 0.874885
-1 4 6 476.00 476.00 10.76 o 0.874764
-10 -7 4 468.90 468.90 10.62 o 0.874746
-3 2 7 461.40 461.40 10.45 o 0.874722
3 -10 1 511.10 511.10 11.58 o 0.874510
5 -10 2 531.60 531.60 12.04 o 0.874487
-9 -7 5 613.60 613.60 13.89 o 0.874420
2 -7 7 729.40 729.40 16.50 o 0.874355
2 -10 1 1339.30 1339.30 30.20 o 0.874151
12 -8 1 1379.50 1379.50 31.07 o 0.873700
-9 -6 6 1364.80 1364.80 30.74 o 0.873696
15 -5 2 498.00 498.00 11.26 o 0.873395
-8 -8 4 374.80 374.80 8.48 o 0.873288
-11 4 5 336.70 336.70 7.61 o 0.873229
9 -9 3 327.90 327.90 7.41 o 0.873209
-2 2 7 314.90 314.90 7.11 o 0.873168
7 1 6 309.70 309.70 6.99 o 0.873139
11 2 4 308.80 308.80 6.97 o 0.873077
10 -8 4 311.60 311.60 7.03 o 0.873055
-4 2 7 313.30 313.30 7.07 o 0.873045
7 8 0 319.20 319.20 7.19 o 0.873020
-5 -9 1 409.70 409.70 9.23 o 0.872846
6 -2 7 469.00 469.00 10.57 o 0.872775
5 -8 6 502.60 502.60 11.32 o 0.872738
-15 -2 4 744.70 744.70 16.79 o 0.872443
-6 -6 7 751.20 751.20 16.93 o 0.872424
-8 -8 1 759.10 759.10 17.12 o 0.872385
-9 8 2 638.80 638.80 14.40 o 0.872105
-16 -1 3 620.90 620.90 14.01 o 0.872080
16 0 1 599.40 599.40 13.52 o 0.872050
16 -4 1 491.60 491.60 11.10 o 0.871818
14 2 2 508.50 508.50 11.49 o 0.871688
4 -10 1 529.50 529.50 11.96 o 0.871646
1 9 1 608.20 608.20 13.75 o 0.871554
-7 9 1 650.20 650.20 14.70 o 0.871519
-3 -7 7 651.20 651.20 14.72 o 0.871518
-13 7 1 1179.10 1179.10 26.54 o 0.871223
9 -9 0 1161.00 1161.00 26.16 o 0.870903
-9 0 7 1070.20 1070.20 24.11 o 0.870854
1 -10 1 623.90 623.90 14.14 o 0.870582
12 1 4 554.10 554.10 12.55 o 0.870447
-6 4 6 554.10 554.10 12.55 o 0.870421
3 8 2 562.80 562.80 12.75 o 0.870382
-12 5 4 649.30 649.30 14.70 o 0.870266
-14 -2 5 726.50 726.50 16.44 o 0.870209
-12 -3 6 1107.00 1107.00 24.94 o 0.870024
-16 2 3 1364.90 1364.90 30.74 o 0.869682
-15 2 4 899.10 899.10 20.37 o 0.869449
-1 -10 3 830.80 830.80 18.82 o 0.869412
-1 -10 2 677.00 677.00 15.35 o 0.869302
-2 -3 8 583.70 583.70 13.22 o 0.869171
-7 -8 5 566.90 566.90 12.80 o 0.869056
-12 -5 5 584.10 584.10 13.16 o 0.868961
6 -5 7 611.30 611.30 13.76 o 0.868871
12 4 2 637.70 637.70 14.32 o 0.868740
9 -1 6 637.70 637.70 14.32 o 0.868708
-1 2 7 536.10 536.10 12.08 o 0.868436
-11 8 1 517.10 517.10 11.68 o 0.868395
5 -6 7 478.60 478.60 10.85 o 0.868250
-5 2 7 481.50 481.50 10.92 o 0.868194
-14 1 5 499.40 499.40 11.32 o 0.868130
-1 -3 8 529.20 529.20 12.00 o 0.868073
15 2 1 544.70 544.70 12.35 o 0.868051
5 -10 3 553.30 553.30 12.54 o 0.868040
10 1 5 666.90 666.90 15.07 o 0.867928
-12 7 2 1027.80 1027.80 23.08 o 0.867571
12 -8 2 970.80 970.80 21.80 o 0.867471
-16 -2 2 801.80 801.80 18.05 o 0.867340
-8 1 7 572.30 572.30 12.95 o 0.867154
-3 -3 8 532.40 532.40 12.05 o 0.867101
-10 7 3 499.10 499.10 11.31 o 0.866916
12 -3 5 516.70 516.70 11.69 o 0.866868
-6 -9 3 518.20 518.20 11.73 o 0.866865
-3 7 4 528.80 528.80 11.97 o 0.866846
-11 2 6 544.90 544.90 12.31 o 0.866821
-4 7 4 735.70 735.70 16.56 o 0.866633
8 -9 4 901.60 901.60 20.26 o 0.866449
-12 -6 1 655.60 655.60 14.84 o 0.866110
-9 5 5 644.10 644.10 14.58 o 0.866099
0 4 6 598.50 598.50 13.55 o 0.866053
-13 -4 5 504.60 504.60 11.44 o 0.865907
10 -7 5 500.50 500.50 11.35 o 0.865894
11 -6 5 489.40 489.40 11.09 o 0.865840
-13 -5 4 487.90 487.90 11.06 o 0.865797
-9 -4 7 499.00 499.00 11.28 o 0.865721
5 -10 1 520.10 520.10 11.73 o 0.865654
-16 -2 1 617.70 617.70 13.87 o 0.865399
3 -7 7 623.90 623.90 14.01 o 0.865362
-8 -5 7 577.40 577.40 13.03 o 0.865082
-10 6 4 576.80 576.80 13.02 o 0.865080
-6 -9 2 568.50 568.50 12.85 o 0.865054
10 3 4 552.10 552.10 12.49 o 0.865000
-2 -2 8 531.30 531.30 12.03 o 0.864911
14 4 0 517.30 517.30 11.69 o 0.864738
2 -10 4 517.60 517.60 11.69 o 0.864707
12 -8 0 517.90 517.90 11.70 o 0.864691
4 9 0 497.30 497.30 11.17 o 0.864445
1 -10 4 494.70 494.70 11.11 o 0.864436
-15 5 2 492.10 492.10 11.06 o 0.864428
6 -10 2 388.70 388.70 8.76 o 0.864215
-2 -4 8 342.00 342.00 7.71 o 0.864120
-3 8 3 327.80 327.80 7.40 o 0.864084
10 -9 1 326.90 326.90 7.38 o 0.864081
-1 -4 8 303.20 303.20 6.86 o 0.863961
-2 7 4 303.80 303.80 6.87 o 0.863921
0 -10 1 304.00 304.00 6.87 o 0.863919
0 -3 8 318.40 318.40 7.21 o 0.863843
12 -4 5 320.80 320.80 7.26 o 0.863836
-3 -2 8 338.30 338.30 7.65 o 0.863791
10 -9 2 352.30 352.30 7.97 o 0.863763
-12 1 6 358.20 358.20 8.10 o 0.863752
-4 8 3 372.10 372.10 8.42 o 0.863729
9 2 5 565.70 565.70 12.73 o 0.863490
-15 4 3 586.50 586.50 13.20 o 0.863463
-5 7 4 667.80 667.80 15.03 o 0.863291
-14 -4 4 657.00 657.00 14.81 o 0.863147
-17 1 1 621.10 621.10 14.14 o 0.863030
4 7 3 590.10 590.10 13.58 o 0.862921
-1 -2 8 587.70 587.70 13.53 o 0.862910
-5 -8 6 576.40 576.40 13.33 o 0.862840
-4 -9 5 572.60 572.60 13.32 o 0.862783
-10 -2 7 580.00 580.00 13.65 o 0.862652
